# Supplementary material for: Aggression and Affiliation during Social Conflict in Pigs
Source: PLoS One. 2014 Nov 26;9(11):e113502. doi: 10.1371/journal.pone.0113502 (PMC4245130; doi:10.1371/journal.pone.0113502)
Supplement: Table S1 — Data file by observation (n = 5317). (XLSX) [file pone.0113502.s001.xlsx]

## Sheet: Data file distances_Camerlink_P
Batch	Pen_regrouping	Observation	Pigcode	Colour	Loaction	Xpig	Ypig	Xfamiliar	Yfamiliar	Bodycont_fam	Xunfam1	Yunfam1	Xunfam2	Yunfam2	Xunfam3	Yunfam3	Xunfam4	Yunfam4	Bodycont_unfam	Distance_fam	Distance_unfam1	Distance_unfam2	Distance_unfam3	Distance_unfam4
2	1	1	1Bleft1	B	left	0.3	14.2	9.5	9.6	0	2.8	8	8.1	9.2	0.5	12.3	4.2	0	0	10.2859	6.68506	9.26499	1.9105	14.7258
2	1	1	1Bright1	B	right	9.5	9.6	0.3	14.2	0	2.8	8	8.1	9.2	0.5	12.3	4.2	0	0	10.2859	6.8884	1.45602	9.39628	10.9659
2	1	1	1Gleft1	G	left	2.8	8	8.1	9.2	0	0.3	14.2	9.5	9.6	0.5	12.3	4.2	0	0	5.43415	6.68506	6.8884	4.87647	8.12158
2	1	1	1Gright1	G	right	8.1	9.2	2.8	8	0	0.3	14.2	9.5	9.6	0.5	12.3	4.2	0	0	5.43415	9.26499	1.45602	8.20792	9.9925
2	1	1	1Rtop1	R	top	0.5	12.3	4.2	0	0	0.3	14.2	9.5	9.6	2.8	8	8.1	9.2	0	12.8445	1.9105	9.39628	4.87647	8.20792
2	1	1	1Rbottom1	R	bottom	4.2	0	0.5	12.3	0	0.3	14.2	9.5	9.6	2.8	8	8.1	9.2	0	12.8445	14.7258	10.9659	8.12158	9.9925
2	1	2	1Bleft2	B	left	0.8	11.3	2.3	13	1	1	6.8	3.4	5.3	9.5	13.8	4.8	2.4	0	2.26716	4.50444	6.53911	9.05207	9.75756
2	1	2	1Bright2	B	right	2.3	13	0.8	11.3	1	1	6.8	3.4	5.3	9.5	13.8	4.8	2.4	0	2.26716	6.33482	7.77817	7.24431	10.8908
2	1	2	1Gleft2	G	left	1	6.8	3.4	5.3	1	0.8	11.3	2.3	13	9.5	13.8	4.8	2.4	0	2.83019	4.50444	6.33482	11.0114	5.81378
2	1	2	1Gright2	G	right	3.4	5.3	1	6.8	1	0.8	11.3	2.3	13	9.5	13.8	4.8	2.4	0	2.83019	6.53911	7.77817	10.4623	3.22025
2	1	2	1Rtop2	R	top	9.5	13.8	4.8	2.4	0	0.8	11.3	2.3	13	1	6.8	3.4	5.3	0	12.3309	9.05207	7.24431	11.0114	10.4623
2	1	2	1Rbottom2	R	bottom	4.8	2.4	9.5	13.8	0	0.8	11.3	2.3	13	1	6.8	3.4	5.3	0	12.3309	9.75756	10.8908	5.81378	3.22025
2	1	3	1Btop3	B	top	1	15.5	1.2	13	0	1.5	10	9.5	1.5	9.5	9.7	9	0	0	2.50799	5.52268	16.3783	10.2903	17.4428
2	1	3	1Bbottom3	B	bottom	1.2	13	1	15.5	0	1.5	10	9.5	1.5	9.5	9.7	9	0	0	2.50799	3.01496	14.1824	8.93197	15.1605
2	1	3	1Gleft3	G	left	1.5	10	9.5	1.5	0	1	15.5	1.2	13	9.5	9.7	9	0	0	11.6726	5.52268	3.01496	8.00562	12.5
2	1	3	1Gright3	G	right	9.5	1.5	1.5	10	0	1	15.5	1.2	13	9.5	9.7	9	0	0	11.6726	16.3783	14.1824	8.2	1.58114
2	1	3	1Rtop3	R	top	9.5	9.7	9	0	0	1	15.5	1.2	13	1.5	10	9.5	1.5	0	9.71288	10.2903	8.93197	8.00562	8.2
2	1	3	1Rbottom3	R	bottom	9	0	9.5	9.7	0	1	15.5	1.2	13	1.5	10	9.5	1.5	0	9.71288	17.4428	15.1605	12.5	1.58114
2	1	4	1Btop4	B	top	0.6	14	9.5	2.7	0	1.5	3	8.4	0	9.5	13	4.5	3.5	0	14.384	11.0368	16.0262	8.956	11.2009
2	1	4	1Bbottom4	B	bottom	9.5	2.7	0.6	14	0	1.5	3	8.4	0	9.5	13	4.5	3.5	0	14.384	8.00562	2.91548	10.3	5.0636
2	1	4	1Gleft4	G	left	1.5	3	8.4	0	0	0.6	14	9.5	2.7	9.5	13	4.5	3.5	1	7.52396	11.0368	8.00562	12.8062	3.04138
2	1	4	1Gright4	G	right	8.4	0	1.5	3	0	0.6	14	9.5	2.7	9.5	13	4.5	3.5	0	7.52396	16.0262	2.91548	13.0465	5.24023
2	1	4	1Rtop4	R	top	9.5	13	4.5	3.5	0	0.6	14	9.5	2.7	1.5	3	8.4	0	0	10.7355	8.956	10.3	12.8062	13.0465
2	1	4	1Rbottom4	R	bottom	4.5	3.5	9.5	13	0	0.6	14	9.5	2.7	1.5	3	8.4	0	1	10.7355	11.2009	5.0636	3.04138	5.24023
2	1	5	1Bleft5	B	left	0.1	14.6	1.2	15.5	1	1.9	2.5	3.7	1	8	0.3	9.2	1	0	1.42127	12.2332	14.0684	16.3371	16.3637
2	1	5	1Bright5	B	right	1.2	15.5	0.1	14.6	1	1.9	2.5	3.7	1	8	0.3	9.2	1	0	1.42127	13.0188	14.7139	16.6517	16.5605
2	1	5	1Gtop5	G	top	1.9	2.5	3.7	1	0	0.1	14.6	1.2	15.5	8	0.3	9.2	1	0	2.34307	12.2332	13.0188	6.4846	7.45252
2	1	5	1Gbottom5	G	bottom	3.7	1	1.9	2.5	0	0.1	14.6	1.2	15.5	8	0.3	9.2	1	0	2.34307	14.0684	14.7139	4.3566	5.5
2	1	5	1Rleft5	R	left	8	0.3	9.2	1	1	0.1	14.6	1.2	15.5	1.9	2.5	3.7	1	0	1.38924	16.3371	16.6517	6.4846	4.3566
2	1	5	1Rright5	R	right	9.2	1	8	0.3	1	0.1	14.6	1.2	15.5	1.9	2.5	3.7	1	0	1.38924	16.3637	16.5605	7.45252	5.5
2	1	6	1Bleft6	B	left	0.1	14.6	1.6	13.2	1	6.8	0	8.3	0.5	1	7	2	7.5	0	2.05183	16.0639	16.311	7.6531	7.34983
2	1	6	1Bright6	B	right	1.6	13.2	0.1	14.6	1	6.8	0	8.3	0.5	1	7	2	7.5	0	2.05183	14.1873	14.359	6.22896	5.71402
2	1	6	1Gleft6	G	left	6.8	0	8.3	0.5	0	0.1	14.6	1.6	13.2	1	7	2	7.5	0	1.58114	16.0639	14.1873	9.09065	8.90449
2	1	6	1Gright6	G	right	8.3	0.5	6.8	0	0	0.1	14.6	1.6	13.2	1	7	2	7.5	0	1.58114	16.311	14.359	9.77446	9.41754
2	1	6	1Rleft6	R	left	1	7	2	7.5	1	0.1	14.6	1.6	13.2	6.8	0	8.3	0.5	0	1.11803	7.6531	6.22896	9.09065	9.77446
2	1	6	1Rright6	R	right	2	7.5	1	7	1	0.1	14.6	1.6	13.2	6.8	0	8.3	0.5	0	1.11803	7.34983	5.71402	8.90449	9.41754
2	1	7	1Btop7	B	top	6.9	10	2.3	3	0	0.3	3.2	7.2	0.7	9.3	0.5	7.8	0.3	0	8.37616	9.47629	9.30484	9.79847	9.74166
2	1	7	1Bbottom7	B	bottom	2.3	3	6.9	10	0	0.3	3.2	7.2	0.7	9.3	0.5	7.8	0.3	0	8.37616	2.00998	5.41295	7.43303	6.12699
2	1	7	1Gleft7	G	left	0.3	3.2	7.2	0.7	0	6.9	10	2.3	3	9.3	0.5	7.8	0.3	0	7.33894	9.47629	2.00998	9.39628	8.04114
2	1	7	1Gright7	G	right	7.2	0.7	0.3	3.2	0	6.9	10	2.3	3	9.3	0.5	7.8	0.3	1	7.33894	9.30484	5.41295	2.1095	0.72111
2	1	7	1Rright7	R	right	9.3	0.5	7.8	0.3	1	6.9	10	2.3	3	0.3	3.2	7.2	0.7	0	1.51327	9.79847	7.43303	9.39628	2.1095
2	1	7	1Rleft7	R	left	7.8	0.3	9.3	0.5	1	6.9	10	2.3	3	0.3	3.2	7.2	0.7	1	1.51327	9.74166	6.12699	8.04114	0.72111
2	1	8	1Btop8	B	top	1	11.3	0.7	8.8	0	8.1	1.8	9.2	0.4	7.1	0.6	8.4	0	0	2.51794	11.86	13.64	12.3167	13.5074
2	1	8	1Bbottom8	B	bottom	0.7	8.8	1	11.3	0	8.1	1.8	9.2	0.4	7.1	0.6	8.4	0	0	2.51794	10.1863	11.9503	10.4019	11.6932
2	1	8	1Gtop8	G	top	8.1	1.8	9.2	0.4	0	1	11.3	0.7	8.8	7.1	0.6	8.4	0	0	1.78045	11.86	10.1863	1.56205	1.82483
2	1	8	1Gbottom8	G	bottom	9.2	0.4	8.1	1.8	0	1	11.3	0.7	8.8	7.1	0.6	8.4	0	1	1.78045	13.64	11.9503	2.1095	0.894427
2	1	8	1Rtop8	R	top	7.1	0.6	8.4	0	1	1	11.3	0.7	8.8	8.1	1.8	9.2	0.4	1	1.43178	12.3167	10.4019	1.56205	2.1095
2	1	8	1Rbottom8	R	bottom	8.4	0	7.1	0.6	1	1	11.3	0.7	8.8	8.1	1.8	9.2	0.4	0	1.43178	13.5074	11.6932	1.82483	0.894427
2	1	9	1Btop9	B	top	7	7.7	7.3	1.8	0	8.7	6.3	7.3	4.1	8	2.9	8.5	0.8	1	5.90762	2.20227	3.61248	4.90306	7.06116
2	1	9	1Bbottom9	B	bottom	7.3	1.8	7	7.7	0	8.7	6.3	7.3	4.1	8	2.9	8.5	0.8	1	5.90762	4.71275	2.3	1.30384	1.56205
2	1	9	1Gtop9	G	top	8.7	6.3	7.3	4.1	1	7	7.7	7.3	1.8	8	2.9	8.5	0.8	1	2.60768	2.20227	4.71275	3.47131	5.50364
2	1	9	1Gbottom9	G	bottom	7.3	4.1	8.7	6.3	1	7	7.7	7.3	1.8	8	2.9	8.5	0.8	1	2.60768	3.61248	2.3	1.38924	3.51141
2	1	9	1Rtop9	R	top	8	2.9	8.5	0.8	1	7	7.7	7.3	1.8	8.7	6.3	7.3	4.1	1	2.1587	4.90306	1.30384	3.47131	1.38924
2	1	9	1Rbottom9	R	bottom	8.5	0.8	8	2.9	1	7	7.7	7.3	1.8	8.7	6.3	7.3	4.1	1	2.1587	7.06116	1.56205	5.50364	3.51141
2	1	10	1Bleft10	B	left	7.2	4.5	9.2	3.5	0	9.1	6.9	6.7	0	0.4	2	2.4	3.2	1	2.23607	3.06105	4.52769	7.245	4.97293
2	1	10	1Bright10	B	right	9.2	3.5	7.2	4.5	0	9.1	6.9	6.7	0	0.4	2	2.4	3.2	0	2.23607	3.40147	4.30116	8.92693	6.80661
2	1	10	1Gtop10	G	top	9.1	6.9	6.7	0	0	7.2	4.5	9.2	3.5	0.4	2	2.4	3.2	1	7.30548	3.06105	3.40147	9.98499	7.65376
2	1	10	1Gbottom10	G	bottom	6.7	0	9.1	6.9	0	7.2	4.5	9.2	3.5	0.4	2	2.4	3.2	0	7.30548	4.52769	4.30116	6.60984	5.36004
2	1	10	1Rleft10	R	left	0.4	2	2.4	3.2	0	7.2	4.5	9.2	3.5	9.1	6.9	6.7	0	0	2.33238	7.245	8.92693	9.98499	6.60984
2	1	10	1Rright10	R	right	2.4	3.2	0.4	2	0	7.2	4.5	9.2	3.5	9.1	6.9	6.7	0	0	2.33238	4.97293	6.80661	7.65376	5.36004
2	1	11	1Btop11	B	top	0.8	6.4	0.5	4.6	1	8	1.9	9.5	4	9.3	6.7	6.3	0.2	0	1.82483	8.49058	9.02497	8.50529	8.28794
2	1	11	1Bbottom11	B	bottom	0.5	4.6	0.8	6.4	1	8	1.9	9.5	4	9.3	6.7	6.3	0.2	0	1.82483	7.9712	9.01998	9.0471	7.28011
2	1	11	1Gleft11	G	left	8	1.9	9.5	4	1	0.8	6.4	0.5	4.6	9.3	6.7	6.3	0.2	0	2.5807	8.49058	7.9712	4.97293	2.40416
2	1	11	1Gright11	G	right	9.5	4	8	1.9	1	0.8	6.4	0.5	4.6	9.3	6.7	6.3	0.2	0	2.5807	9.02497	9.01998	2.7074	4.9679
2	1	11	1Rtop11	R	top	9.3	6.7	6.3	0.2	0	0.8	6.4	0.5	4.6	8	1.9	9.5	4	0	7.15891	8.50529	9.0471	4.97293	2.7074
2	1	11	1Rbottom11	R	bottom	6.3	0.2	9.3	6.7	0	0.8	6.4	0.5	4.6	8	1.9	9.5	4	0	7.15891	8.28794	7.28011	2.40416	4.9679
2	1	12	1Btop12	B	top	8.3	4.5	7.8	0.5	0	8.4	3.4	8.6	0.1	9.5	3.5	8.5	1.7	1	4.03113	1.10454	4.41022	1.56205	2.80713
2	1	12	1Bbottom12	B	bottom	7.8	0.5	8.3	4.5	0	8.4	3.4	8.6	0.1	9.5	3.5	8.5	1.7	1	4.03113	2.96142	0.894427	3.44819	1.38924
2	1	12	1Gtop12	G	top	8.4	3.4	8.6	0.1	0	8.3	4.5	7.8	0.5	9.5	3.5	8.5	1.7	1	3.30606	1.10454	2.96142	1.10454	1.70294
2	1	12	1Gbottom12	G	bottom	8.6	0.1	8.4	3.4	0	8.3	4.5	7.8	0.5	9.5	3.5	8.5	1.7	1	3.30606	4.41022	0.894427	3.5171	1.60312
2	1	12	1Rtop12	R	top	9.5	3.5	8.5	1.7	0	8.3	4.5	7.8	0.5	8.4	3.4	8.6	0.1	1	2.05913	1.56205	3.44819	1.10454	3.5171
2	1	12	1Rbottom12	R	bottom	8.5	1.7	9.5	3.5	0	8.3	4.5	7.8	0.5	8.4	3.4	8.6	0.1	1	2.05913	2.80713	1.38924	1.70294	1.60312
2	1	13	1Btop13	B	top	2.8	11.1	3	3	0	8.3	0.7	9.5	2.6	1	9.2	6.3	0	0	8.10247	11.7648	10.8231	2.61725	11.6387
2	1	13	1Bbottom13	B	bottom	3	3	2.8	11.1	0	8.3	0.7	9.5	2.6	1	9.2	6.3	0	0	8.10247	5.77754	6.5123	6.5146	4.45982
2	1	13	1Gleft13	G	left	8.3	0.7	9.5	2.6	1	2.8	11.1	3	3	1	9.2	6.3	0	0	2.24722	11.7648	5.77754	11.2045	2.11896
2	1	13	1Gright13	G	right	9.5	2.6	8.3	0.7	1	2.8	11.1	3	3	1	9.2	6.3	0	0	2.24722	10.8231	6.5123	10.7615	4.12311
2	1	13	1Rtop13	R	top	1	9.2	6.3	0	0	2.8	11.1	3	3	8.3	0.7	9.5	2.6	0	10.6174	2.61725	6.5146	11.2045	10.7615
2	1	13	1Rbottom13	R	bottom	6.3	0	1	9.2	0	2.8	11.1	3	3	8.3	0.7	9.5	2.6	0	10.6174	11.6387	4.45982	2.11896	4.12311
2	1	14	1Btop14	B	top	0.9	11.8	3.4	4.5	0	5.6	3	7.2	0.2	1	8.3	7.7	9.1	0	7.71622	9.97647	13.2004	3.50143	7.31642
2	1	14	1Bbottom14	B	bottom	3.4	4.5	0.9	11.8	0	5.6	3	7.2	0.2	1	8.3	7.7	9.1	0	7.71622	2.66271	5.73847	4.49444	6.29682
2	1	14	1Gleft14	G	left	5.6	3	7.2	0.2	0	0.9	11.8	3.4	4.5	1	8.3	7.7	9.1	0	3.2249	9.97647	2.66271	7.01783	6.45136
2	1	14	1Gright14	G	right	7.2	0.2	5.6	3	0	0.9	11.8	3.4	4.5	1	8.3	7.7	9.1	0	3.2249	13.2004	5.73847	10.2005	8.91403
2	1	14	1Rleft14	R	left	1	8.3	7.7	9.1	0	0.9	11.8	3.4	4.5	5.6	3	7.2	0.2	0	6.74759	3.50143	4.49444	7.01783	10.2005
2	1	14	1Rright14	R	right	7.7	9.1	1	8.3	0	0.9	11.8	3.4	4.5	5.6	3	7.2	0.2	0	6.74759	7.31642	6.29682	6.45136	8.91403
2	2	1	2Bleft1	B	left	0.3	1	1.3	0	1	2.3	12.5	0.2	9	9.1	10	6.9	6.3	0	1.41421	11.6726	8.00062	12.5873	8.46463
2	2	1	2Bright1	B	right	1.3	0	0.3	1	1	2.3	12.5	0.2	9	9.1	10	6.9	6.3	0	1.41421	12.5399	9.06697	12.6823	8.42912
2	2	1	2Gtop1	G	top	2.3	12.5	0.2	9	0	0.3	1	1.3	0	9.1	10	6.9	6.3	0	4.08167	11.6726	12.5399	7.245	7.7201
2	2	1	2Gbottom1	G	bottom	0.2	9	2.3	12.5	0	0.3	1	1.3	0	9.1	10	6.9	6.3	0	4.08167	8.00062	9.06697	8.956	7.22357
2	2	1	2Rtop1	R	top	9.1	10	6.9	6.3	1	0.3	1	1.3	0	2.3	12.5	0.2	9	0	4.30465	12.5873	12.6823	7.245	8.956
2	2	1	2Rbottom1	R	bottom	6.9	6.3	9.1	10	1	0.3	1	1.3	0	2.3	12.5	0.2	9	0	4.30465	8.46463	8.42912	7.7201	7.22357
2	2	2	2Bleft2	B	left	0.6	1	8.5	1.8	0	0.3	7.3	0.9	9.5	1.3	16	3.1	14.9	0	7.9404	6.30714	8.50529	15.0163	14.123
2	2	2	2Bright2	B	right	8.5	1.8	0.6	1	0	0.3	7.3	0.9	9.5	1.3	16	3.1	14.9	0	7.9404	9.8737	10.819	15.9211	14.1693
2	2	2	2Gleft2	G	left	0.3	7.3	0.9	9.5	1	0.6	1	8.5	1.8	1.3	16	3.1	14.9	0	2.28035	6.30714	9.8737	8.75728	8.09938
2	2	2	2Gright2	G	right	0.9	9.5	0.3	7.3	1	0.6	1	8.5	1.8	1.3	16	3.1	14.9	0	2.28035	8.50529	10.819	6.5123	5.83095
2	2	2	2Rtop2	R	top	1.3	16	3.1	14.9	1	0.6	1	8.5	1.8	0.3	7.3	0.9	9.5	0	2.1095	15.0163	15.9211	8.75728	6.5123
2	2	2	2Rbottom2	R	bottom	3.1	14.9	1.3	16	1	0.6	1	8.5	1.8	0.3	7.3	0.9	9.5	0	2.1095	14.123	14.1693	8.09938	5.83095
2	2	3	2Bleft3	B	left	0	8.1	1	8.3	1	0.5	0.5	9	8.5	7.1	1.8	6.7	6.8	0	1.0198	7.61643	9.00888	9.4921	6.82495
2	2	3	2Bright3	B	right	1	8.3	0	8.1	1	0.5	0.5	9	8.5	7.1	1.8	6.7	6.8	0	1.0198	7.81601	8.0025	8.91403	5.89406
2	2	3	2Gleft3	G	left	0.5	0.5	9	8.5	0	0	8.1	1	8.3	7.1	1.8	6.7	6.8	0	11.6726	7.61643	7.81601	6.72681	8.83912
2	2	3	2Gright3	G	right	9	8.5	0.5	0.5	0	0	8.1	1	8.3	7.1	1.8	6.7	6.8	0	11.6726	9.00888	8.0025	6.96419	2.86007
2	2	3	2Rbottom3	R	bottom	7.1	1.8	6.7	6.8	0	0	8.1	1	8.3	0.5	0.5	9	8.5	0	5.01597	9.4921	8.91403	6.72681	6.96419
2	2	3	2Rtop3	R	top	6.7	6.8	7.1	1.8	0	0	8.1	1	8.3	0.5	0.5	9	8.5	0	5.01597	6.82495	5.89406	8.83912	2.86007
2	2	4	2Btop4	B	top	0	8.3	1.7	4.5	0	0.3	4.5	7	2	0.7	4.3	2.3	5.8	0	4.16293	3.81182	9.41754	4.06079	3.39706
2	2	4	2Bbottom4	B	bottom	1.7	4.5	0	8.3	0	0.3	4.5	7	2	0.7	4.3	2.3	5.8	1	4.16293	1.4	5.86003	1.0198	1.43178
2	2	4	2Gleft4	G	left	0.3	4.5	7	2	0	0	8.3	1.7	4.5	0.7	4.3	2.3	5.8	1	7.15122	3.81182	1.4	0.447214	2.38537
2	2	4	2Gright4	G	right	7	2	0.3	4.5	0	0	8.3	1.7	4.5	0.7	4.3	2.3	5.8	0	7.15122	9.41754	5.86003	6.70671	6.04401
2	2	4	2Rleft4	R	left	0.7	4.3	2.3	5.8	0	0	8.3	1.7	4.5	0.3	4.5	7	2	1	2.19317	4.06079	1.0198	0.447214	6.70671
2	2	4	2Rright4	R	right	2.3	5.8	0.7	4.3	0	0	8.3	1.7	4.5	0.3	4.5	7	2	1	2.19317	3.39706	1.43178	2.38537	6.04401
2	2	5	2Bleft5	B	left	5	10.9	8.5	6.7	0	0.8	0.5	6.7	1.9	0.8	15.6	2.5	0.3	0	5.46717	11.2161	9.15915	6.30317	10.8908
2	2	5	2Bright5	B	right	8.5	6.7	5	10.9	0	0.8	0.5	6.7	1.9	0.8	15.6	2.5	0.3	0	5.46717	9.88585	5.1264	11.7686	8.77268
2	2	5	2Gleft5	G	left	0.8	0.5	6.7	1.9	0	5	10.9	8.5	6.7	0.8	15.6	2.5	0.3	1	6.06383	11.2161	9.88585	15.1	1.71172
2	2	5	2Gright5	G	right	6.7	1.9	0.8	0.5	0	5	10.9	8.5	6.7	0.8	15.6	2.5	0.3	0	6.06383	9.15915	5.1264	14.9164	4.49444
2	2	5	2Rtop5	R	top	0.8	15.6	2.5	0.3	0	5	10.9	8.5	6.7	0.8	0.5	6.7	1.9	0	15.3942	6.30317	11.7686	15.1	14.9164
2	2	5	2Rbottom5	R	bottom	2.5	0.3	0.8	15.6	0	5	10.9	8.5	6.7	0.8	0.5	6.7	1.9	1	15.3942	10.8908	8.77268	1.71172	4.49444
2	2	6	2Btop6	B	top	3.7	15.7	8.5	8	0	0.1	3	5.3	4	1.5	0.5	2.8	0.5	0	9.07359	13.2004	11.8089	15.3584	15.2266
2	2	6	2Bbottom6	B	bottom	8.5	8	3.7	15.7	0	0.1	3	5.3	4	1.5	0.5	2.8	0.5	0	9.07359	9.77548	5.1225	10.2591	9.42019
2	2	6	2Gleft6	G	left	0.1	3	5.3	4	0	3.7	15.7	8.5	8	1.5	0.5	2.8	0.5	1	5.29528	13.2004	9.77548	2.86531	3.67967
2	2	6	2Gright6	G	right	5.3	4	0.1	3	0	3.7	15.7	8.5	8	1.5	0.5	2.8	0.5	0	5.29528	11.8089	5.1225	5.16624	4.30116
2	2	6	2Rleft6	R	left	1.5	0.5	2.8	0.5	1	3.7	15.7	8.5	8	0.1	3	5.3	4	1	1.3	15.3584	10.2591	2.86531	5.16624
2	2	6	2Rright6	R	right	2.8	0.5	1.5	0.5	1	3.7	15.7	8.5	8	0.1	3	5.3	4	0	1.3	15.2266	9.42019	3.67967	4.30116
2	2	7	2Bleft7	B	left	2.5	1.2	7.5	2.5	0	0.8	3.6	4.5	0	0.2	1.5	1.5	2	1	5.16624	2.94109	2.33238	2.31948	1.28062
2	2	7	2Bright7	B	right	7.5	2.5	2.5	1.2	0	0.8	3.6	4.5	0	0.2	1.5	1.5	2	0	5.16624	6.7897	3.90512	7.36817	6.0208
2	2	7	2Gleft7	G	left	0.8	3.6	4.5	0	0	2.5	1.2	7.5	2.5	0.2	1.5	1.5	2	1	5.16236	2.94109	6.7897	2.18403	1.74642
2	2	7	2Gright7	G	right	4.5	0	0.8	3.6	0	2.5	1.2	7.5	2.5	0.2	1.5	1.5	2	1	5.16236	2.33238	3.90512	4.55412	3.60555
2	2	7	2Rleft7	R	left	0.2	1.5	1.5	2	1	2.5	1.2	7.5	2.5	0.8	3.6	4.5	0	1	1.39284	2.31948	7.36817	2.18403	4.55412
2	2	7	2Rright7	R	right	1.5	2	0.2	1.5	1	2.5	1.2	7.5	2.5	0.8	3.6	4.5	0	1	1.39284	1.28062	6.0208	1.74642	3.60555
2	2	8	2Btop8	B	top	1.1	4.1	1.5	1.7	1	9	7.2	4.1	0.1	2.1	0.2	0	5.8	1	2.43311	8.48646	5	4.02616	2.02485
2	2	8	2Bbottom8	B	bottom	1.5	1.7	1.1	4.1	1	9	7.2	4.1	0.1	2.1	0.2	0	5.8	1	2.43311	9.30054	3.05287	1.61555	4.36578
2	2	8	2Gtop8	G	top	9	7.2	4.1	0.1	0	1.1	4.1	1.5	1.7	2.1	0.2	0	5.8	0	8.6267	8.48646	9.30054	9.82904	9.10824
2	2	8	2Gbottom8	G	bottom	4.1	0.1	9	7.2	0	1.1	4.1	1.5	1.7	2.1	0.2	0	5.8	1	8.6267	5	3.05287	2.0025	7.0214
2	2	8	2Rbottom8	R	bottom	2.1	0.2	0	5.8	0	1.1	4.1	1.5	1.7	9	7.2	4.1	0.1	1	5.9808	4.02616	1.61555	9.82904	2.0025
2	2	8	2Rtop8	R	top	0	5.8	2.1	0.2	0	1.1	4.1	1.5	1.7	9	7.2	4.1	0.1	1	5.9808	2.02485	4.36578	9.10824	7.0214
2	2	9	2Bleft9	B	left	0.1	4.1	7.3	2.5	0	2.5	4.3	1.2	2.2	1.6	6	1.8	0.2	1	7.37564	2.40832	2.19545	2.42074	4.25441
2	2	9	2Bright9	B	right	7.3	2.5	0.1	4.1	0	2.5	4.3	1.2	2.2	1.6	6	1.8	0.2	0	7.37564	5.1264	6.10737	6.6888	5.96154
2	2	9	2Gtop9	G	top	2.5	4.3	1.2	2.2	0	0.1	4.1	7.3	2.5	1.6	6	1.8	0.2	0	2.46982	2.40832	5.1264	1.92354	4.15933
2	2	9	2Gbottom9	G	bottom	1.2	2.2	2.5	4.3	0	0.1	4.1	7.3	2.5	1.6	6	1.8	0.2	0	2.46982	2.19545	6.10737	3.82099	2.08806
2	2	9	2Rtop9	R	top	1.6	6	1.8	0.2	0	0.1	4.1	7.3	2.5	2.5	4.3	1.2	2.2	0	5.80345	2.42074	6.6888	1.92354	3.82099
2	2	9	2Rbottom9	R	bottom	1.8	0.2	1.6	6	0	0.1	4.1	7.3	2.5	2.5	4.3	1.2	2.2	0	5.80345	4.25441	5.96154	4.15933	2.08806
2	2	10	2Btop10	B	top	0	14.5	4.8	0	0	3.8	7	0	8	0.3	1.3	1.4	1.5	0	15.2738	8.40773	6.5	13.2034	13.0752
2	2	10	2Bbottom10	B	bottom	4.8	0	0	14.5	0	3.8	7	0	8	0.3	1.3	1.4	1.5	0	15.2738	7.07107	9.32952	4.68402	3.71618
2	2	10	2Gright10	G	right	3.8	7	0	8	0	0	14.5	4.8	0	0.3	1.3	1.4	1.5	0	3.92938	8.40773	7.07107	6.6888	6.00083
2	2	10	2Gleft10	G	left	0	8	3.8	7	0	0	14.5	4.8	0	0.3	1.3	1.4	1.5	0	3.92938	6.5	9.32952	6.70671	6.64906
2	2	10	2Rleft10	R	left	0.3	1.3	1.4	1.5	1	0	14.5	4.8	0	3.8	7	0	8	0	1.11803	13.2034	4.68402	6.6888	6.70671
2	2	10	2Rright10	R	right	1.4	1.5	0.3	1.3	1	0	14.5	4.8	0	3.8	7	0	8	0	1.11803	13.0752	3.71618	6.00083	6.64906
2	2	11	2Bleft11	B	left	0.5	0.4	8.3	7.1	0	1.3	0.6	7.3	1.5	0	9.3	2.3	0.7	1	10.2825	0.824621	6.8884	8.91403	1.82483
2	2	11	2Bright11	B	right	8.3	7.1	0.5	0.4	0	1.3	0.6	7.3	1.5	0	9.3	2.3	0.7	0	10.2825	9.55249	5.68859	8.58662	8.77268
2	2	11	2Gleft11	G	left	1.3	0.6	7.3	1.5	0	0.5	0.4	8.3	7.1	0	9.3	2.3	0.7	1	6.06712	0.824621	9.55249	8.79659	1.00499
2	2	11	2Gright11	G	right	7.3	1.5	1.3	0.6	0	0.5	0.4	8.3	7.1	0	9.3	2.3	0.7	0	6.06712	6.8884	5.68859	10.6832	5.0636
2	2	11	2Rtop11	R	top	0	9.3	2.3	0.7	0	0.5	0.4	8.3	7.1	1.3	0.6	7.3	1.5	0	8.90225	8.91403	8.58662	8.79659	10.6832
2	2	11	2Rbottom11	R	bottom	2.3	0.7	0	9.3	0	0.5	0.4	8.3	7.1	1.3	0.6	7.3	1.5	1	8.90225	1.82483	8.77268	1.00499	5.0636
2	2	12	2Bright12	B	right	8.8	1.4	0.8	1	0	1.3	2.5	2.3	1.8	9	6.4	4.3	3.2	0	8.00999	7.58024	6.5123	5.004	4.84665
2	2	12	2Bleft12	B	left	0.8	1	8.8	1.4	0	1.3	2.5	2.3	1.8	9	6.4	4.3	3.2	1	8.00999	1.58114	1.7	9.81835	4.13401
2	2	12	2Gleft12	G	left	1.3	2.5	2.3	1.8	1	8.8	1.4	0.8	1	9	6.4	4.3	3.2	1	1.22066	7.58024	1.58114	8.63134	3.08058
2	2	12	2Gright12	G	right	2.3	1.8	1.3	2.5	1	8.8	1.4	0.8	1	9	6.4	4.3	3.2	1	1.22066	6.5123	1.7	8.12712	2.44131
2	2	12	2Rtop12	R	top	9	6.4	4.3	3.2	0	8.8	1.4	0.8	1	1.3	2.5	2.3	1.8	0	5.68595	5.004	9.81835	8.63134	8.12712
2	2	12	2Rbottom12	R	bottom	4.3	3.2	9	6.4	0	8.8	1.4	0.8	1	1.3	2.5	2.3	1.8	1	5.68595	4.84665	4.13401	3.08058	2.44131
2	2	13	2Bleft13	B	left	0.8	0	4	0.6	0	0	10	0	7.2	8.1	5.4	7.9	3.7	0	3.25576	10.0319	7.24431	9.0802	8.00625
2	2	13	2Bright13	B	right	4	0.6	0.8	0	0	0	10	0	7.2	8.1	5.4	7.9	3.7	0	3.25576	10.2157	7.71751	6.31269	4.98197
2	2	13	2Gtop13	G	top	0	10	0	7.2	0	0.8	0	4	0.6	8.1	5.4	7.9	3.7	0	2.8	10.0319	10.2157	9.31504	10.1045
2	2	13	2Gbottom13	G	bottom	0	7.2	0	10	0	0.8	0	4	0.6	8.1	5.4	7.9	3.7	0	2.8	7.24431	7.71751	8.29759	8.6406
2	2	13	2Rtop13	R	top	8.1	5.4	7.9	3.7	0	0.8	0	4	0.6	0	10	0	7.2	0	1.71172	9.0802	6.31269	9.31504	8.29759
2	2	13	2Rbottom13	R	bottom	7.9	3.7	8.1	5.4	0	0.8	0	4	0.6	0	10	0	7.2	0	1.71172	8.00625	4.98197	10.1045	8.6406
2	3	1	3Btop1	B	top	5	9.8	0.7	3.8	0	5.6	2.9	9.1	1.2	7.5	0	8.2	0.3	0	7.38173	6.92604	9.52733	10.1139	10.0245
2	3	1	3Bbottom1	B	bottom	0.7	3.8	5	9.8	0	5.6	2.9	9.1	1.2	7.5	0	8.2	0.3	1	7.38173	4.98197	8.79318	7.78974	8.27647
2	3	1	3Gleft1	G	left	5.6	2.9	9.1	1.2	1	5	9.8	0.7	3.8	7.5	0	8.2	0.3	0	3.89102	6.92604	4.98197	3.46699	3.67696
2	3	1	3Gright1	G	right	9.1	1.2	5.6	2.9	1	5	9.8	0.7	3.8	7.5	0	8.2	0.3	0	3.89102	9.52733	8.79318	2	1.27279
2	3	1	3Rleft1	R	left	7.5	0	8.2	0.3	0	5	9.8	0.7	3.8	5.6	2.9	9.1	1.2	0	0.761577	10.1139	7.78974	3.46699	2
2	3	1	3Rright1	R	right	8.2	0.3	7.5	0	0	5	9.8	0.7	3.8	5.6	2.9	9.1	1.2	1	0.761577	10.0245	8.27647	3.67696	1.27279
2	3	2	3Btop2	B	top	3.1	12.3	1	8	0	9.2	9.5	0.8	1.8	2	4.5	8.1	1.5	0	4.78539	6.71193	10.749	7.87718	11.9013
2	3	2	3Bbottom2	B	bottom	1	8	3.1	12.3	0	9.2	9.5	0.8	1.8	2	4.5	8.1	1.5	0	4.78539	8.33607	6.20322	3.64005	9.62601
2	3	2	3Gright2	G	right	9.2	9.5	0.8	1.8	0	3.1	12.3	1	8	2	4.5	8.1	1.5	0	11.3952	6.71193	8.33607	8.76584	8.07527
2	3	2	3Gleft2	G	left	0.8	1.8	9.2	9.5	0	3.1	12.3	1	8	2	4.5	8.1	1.5	1	11.3952	10.749	6.20322	2.95466	7.30616
2	3	2	3Rtop2	R	top	2	4.5	8.1	1.5	0	3.1	12.3	1	8	9.2	9.5	0.8	1.8	0	6.79779	7.87718	3.64005	8.76584	2.95466
2	3	2	3Rbottom2	R	bottom	8.1	1.5	2	4.5	0	3.1	12.3	1	8	9.2	9.5	0.8	1.8	1	6.79779	11.9013	9.62601	8.07527	7.30616
2	3	3	3Btop3	B	top	5.9	11.2	7.5	0	0	1.1	5.7	9.5	6.8	0.3	12	8.5	12.2	0	11.3137	7.3	5.68507	5.65685	2.78568
2	3	3	3Bbottom3	B	bottom	7.5	0	5.9	11.2	0	1.1	5.7	9.5	6.8	0.3	12	8.5	12.2	0	11.3137	8.5703	7.08802	13.9943	12.2409
2	3	3	3Gleft3	G	left	1.1	5.7	9.5	6.8	0	5.9	11.2	7.5	0	0.3	12	8.5	12.2	0	8.47172	7.3	8.5703	6.35059	9.84937
2	3	3	3Gright3	G	right	9.5	6.8	1.1	5.7	0	5.9	11.2	7.5	0	0.3	12	8.5	12.2	0	8.47172	5.68507	7.08802	10.5679	5.49181
2	3	3	3Rleft3	R	left	0.3	12	8.5	12.2	0	5.9	11.2	7.5	0	1.1	5.7	9.5	6.8	0	8.20244	5.65685	13.9943	6.35059	10.5679
2	3	3	3Rright3	R	right	8.5	12.2	0.3	12	0	5.9	11.2	7.5	0	1.1	5.7	9.5	6.8	0	8.20244	2.78568	12.2409	9.84937	5.49181
2	3	4	3Btop4	B	top	4.7	14	3.5	3.3	0	0.7	2.4	9	2	3.9	15	8.3	0	1	10.7671	12.2703	12.7472	1.28062	14.4554
2	3	4	3Bbottom4	B	bottom	3.5	3.3	4.7	14	0	0.7	2.4	9	2	3.9	15	8.3	0	0	10.7671	2.94109	5.65155	11.7068	5.82495
2	3	4	3Gleft4	G	left	0.7	2.4	9	2	0	4.7	14	3.5	3.3	3.9	15	8.3	0	0	8.30963	12.2703	2.94109	13	7.96994
2	3	4	3Gright4	G	right	9	2	0.7	2.4	0	4.7	14	3.5	3.3	3.9	15	8.3	0	0	8.30963	12.7472	5.65155	13.9646	2.11896
2	3	4	3Rtop4	R	top	3.9	15	8.3	0	0	4.7	14	3.5	3.3	0.7	2.4	9	2	1	15.632	1.28062	11.7068	13	13.9646
2	3	4	3Rbottom4	R	bottom	8.3	0	3.9	15	0	4.7	14	3.5	3.3	0.7	2.4	9	2	0	15.632	14.4554	5.82495	7.96994	2.11896
2	3	5	3Btop5	B	top	8.3	5.1	8.9	0.4	0	4.8	7.2	7.5	0	3.9	14.2	2.1	1.7	1	4.73814	4.08167	5.16236	10.1079	7.07107
2	3	5	3Bbottom5	B	bottom	8.9	0.4	8.3	5.1	0	4.8	7.2	7.5	0	3.9	14.2	2.1	1.7	1	4.73814	7.9404	1.45602	14.6779	6.92315
2	3	5	3Gtop5	G	top	4.8	7.2	7.5	0	0	8.3	5.1	8.9	0.4	3.9	14.2	2.1	1.7	1	7.6896	4.08167	7.9404	7.05762	6.12699
2	3	5	3Gbottom5	G	bottom	7.5	0	4.8	7.2	0	8.3	5.1	8.9	0.4	3.9	14.2	2.1	1.7	1	7.6896	5.16236	1.45602	14.6492	5.66127
2	3	5	3Rtop5	R	top	3.9	14.2	2.1	1.7	0	8.3	5.1	8.9	0.4	4.8	7.2	7.5	0	0	12.6289	10.1079	14.6779	7.05762	14.6492
2	3	5	3Rbottom5	R	bottom	2.1	1.7	3.9	14.2	0	8.3	5.1	8.9	0.4	4.8	7.2	7.5	0	0	12.6289	7.07107	6.92315	6.12699	5.66127
2	3	6	3Btop6	B	top	1.5	10.6	1	6.9	1	1.2	1.9	9	1	3.2	6.4	6.4	0	0	3.73363	8.70517	12.1824	4.531	11.6778
2	3	6	3Bbottom6	B	bottom	1	6.9	1.5	10.6	1	1.2	1.9	9	1	3.2	6.4	6.4	0	1	3.73363	5.004	9.94032	2.2561	8.76185
2	3	6	3Gleft6	G	left	1.2	1.9	9	1	0	1.5	10.6	1	6.9	3.2	6.4	6.4	0	0	7.85175	8.70517	5.004	4.92443	5.53624
2	3	6	3Gright6	G	right	9	1	1.2	1.9	0	1.5	10.6	1	6.9	3.2	6.4	6.4	0	0	7.85175	12.1824	9.94032	7.92465	2.78568
2	3	6	3Rtop6	R	top	3.2	6.4	6.4	0	0	1.5	10.6	1	6.9	1.2	1.9	9	1	1	7.15542	4.531	2.2561	4.92443	7.92465
2	3	6	3Rbottom6	R	bottom	6.4	0	3.2	6.4	0	1.5	10.6	1	6.9	1.2	1.9	9	1	0	7.15542	11.6778	8.76185	5.53624	2.78568
2	3	7	3Bleft7	B	left	3.7	12.9	5.3	11.2	1	2.2	1.5	7.9	0	1.2	8	7.2	6.5	0	2.33452	11.4983	13.5665	5.50091	7.29452
2	3	7	3Bright7	B	right	5.3	11.2	3.7	12.9	1	2.2	1.5	7.9	0	1.2	8	7.2	6.5	0	2.33452	10.1833	11.4978	5.20096	5.06952
2	3	7	3Gleft7	G	left	2.2	1.5	7.9	0	0	3.7	12.9	5.3	11.2	1.2	8	7.2	6.5	0	5.89406	11.4983	10.1833	6.57647	7.07107
2	3	7	3Gright7	G	right	7.9	0	2.2	1.5	0	3.7	12.9	5.3	11.2	1.2	8	7.2	6.5	0	5.89406	13.5665	11.4978	10.435	6.53758
2	3	7	3Rleft7	R	left	1.2	8	7.2	6.5	0	3.7	12.9	5.3	11.2	2.2	1.5	7.9	0	0	6.18466	5.50091	5.20096	6.57647	10.435
2	3	7	3Rright7	R	right	7.2	6.5	1.2	8	0	3.7	12.9	5.3	11.2	2.2	1.5	7.9	0	0	6.18466	7.29452	5.06952	7.07107	6.53758
2	3	8	3Btop8	B	top	9.4	11.2	8.5	5.1	0	2.2	3.5	3.9	13.6	6.5	10	5.1	12	0	6.16604	10.5418	6.00083	3.13847	4.37379
2	3	8	3Bbottom8	B	bottom	8.5	5.1	9.4	11.2	0	2.2	3.5	3.9	13.6	6.5	10	5.1	12	1	6.16604	6.5	9.66488	5.29245	7.6922
2	3	8	3Gbottom8	G	bottom	2.2	3.5	3.9	13.6	0	9.4	11.2	8.5	5.1	6.5	10	5.1	12	0	10.2421	10.5418	6.5	7.79359	8.98109
2	3	8	3Gtop8	G	top	3.9	13.6	2.2	3.5	0	9.4	11.2	8.5	5.1	6.5	10	5.1	12	0	10.2421	6.00083	9.66488	4.44072	2
2	3	8	3Rbottom8	R	bottom	6.5	10	5.1	12	0	9.4	11.2	8.5	5.1	2.2	3.5	3.9	13.6	1	2.44131	3.13847	5.29245	7.79359	4.44072
2	3	8	3Rtop8	R	top	5.1	12	6.5	10	0	9.4	11.2	8.5	5.1	2.2	3.5	3.9	13.6	0	2.44131	4.37379	7.6922	8.98109	2
2	3	9	3Bleft9	B	left	4.2	4.6	6.5	6.7	0	8.5	13.5	7.6	9.5	4	6.5	8	0	1	3.11448	9.88433	5.96406	1.9105	5.96657
2	3	9	3Bright9	B	right	6.5	6.7	4.2	4.6	0	8.5	13.5	7.6	9.5	4	6.5	8	0	1	3.11448	7.08802	3.00832	2.50799	6.86586
2	3	9	3Gtop9	G	top	8.5	13.5	7.6	9.5	0	4.2	4.6	6.5	6.7	4	6.5	8	0	0	4.1	9.88433	7.08802	8.32166	13.5093
2	3	9	3Gbottom9	G	bottom	7.6	9.5	8.5	13.5	0	4.2	4.6	6.5	6.7	4	6.5	8	0	0	4.1	5.96406	3.00832	4.68615	9.50842
2	3	9	3Rtop9	R	top	4	6.5	8	0	0	4.2	4.6	6.5	6.7	8.5	13.5	7.6	9.5	1	7.63217	1.9105	2.50799	8.32166	4.68615
2	3	9	3Rbottom9	R	bottom	8	0	4	6.5	0	4.2	4.6	6.5	6.7	8.5	13.5	7.6	9.5	0	7.63217	5.96657	6.86586	13.5093	9.50842
2	3	10	3Btop10	B	top	2	10.2	4.5	0	0	2.2	2.4	9	0	0.5	7.2	5.5	1.5	0	10.5019	7.80256	12.3709	3.3541	9.37763
2	3	10	3Bbottom10	B	bottom	4.5	0	2	10.2	0	2.2	2.4	9	0	0.5	7.2	5.5	1.5	0	10.5019	3.32415	4.5	8.2365	1.80278
2	3	10	3Gleft10	G	left	2.2	2.4	9	0	0	2	10.2	4.5	0	0.5	7.2	5.5	1.5	0	7.2111	7.80256	3.32415	5.09215	3.42053
2	3	10	3Gright10	G	right	9	0	2.2	2.4	0	2	10.2	4.5	0	0.5	7.2	5.5	1.5	0	7.2111	12.3709	4.5	11.1396	3.80789
2	3	10	3Rtop10	R	top	0.5	7.2	5.5	1.5	0	2	10.2	4.5	0	2.2	2.4	9	0	0	7.58222	3.3541	8.2365	5.09215	11.1396
2	3	10	3Rbottom10	R	bottom	5.5	1.5	0.5	7.2	0	2	10.2	4.5	0	2.2	2.4	9	0	0	7.58222	9.37763	1.80278	3.42053	3.80789
2	3	11	3Bleft11	B	left	0.8	1.2	6.6	2	0	1.8	8.4	9.4	0.8	0.3	12.9	8.8	0	0	5.85491	7.26911	8.6093	11.7107	8.0895
2	3	11	3Bright11	B	right	6.6	2	0.8	1.2	0	1.8	8.4	9.4	0.8	0.3	12.9	8.8	0	0	5.85491	8	3.04631	12.5897	2.97321
2	3	11	3Gleft11	G	left	1.8	8.4	9.4	0.8	0	0.8	1.2	6.6	2	0.3	12.9	8.8	0	0	10.748	7.26911	8	4.74342	10.9343
2	3	11	3Gright11	G	right	9.4	0.8	1.8	8.4	0	0.8	1.2	6.6	2	0.3	12.9	8.8	0	0	10.748	8.6093	3.04631	15.14	1
2	3	11	3Rtop11	R	top	0.3	12.9	8.8	0	0	0.8	1.2	6.6	2	1.8	8.4	9.4	0.8	0	15.4486	11.7107	12.5897	4.74342	15.14
2	3	11	3Rbottom11	R	bottom	8.8	0	0.3	12.9	0	0.8	1.2	6.6	2	1.8	8.4	9.4	0.8	0	15.4486	8.0895	2.97321	10.9343	1
2	3	12	3Btop12	B	top	5.3	10.4	4.7	8.1	0	7	16	9.3	11.4	1.2	12	3.3	13.7	0	2.37697	5.85235	4.12311	4.40114	3.85876
2	3	12	3Bbottom12	B	bottom	4.7	8.1	5.3	10.4	0	7	16	9.3	11.4	1.2	12	3.3	13.7	0	2.37697	8.228	5.66127	5.24023	5.77235
2	3	12	3Gleft12	G	left	7	16	9.3	11.4	0	5.3	10.4	4.7	8.1	1.2	12	3.3	13.7	0	5.14296	5.85235	8.228	7.04557	4.3566
2	3	12	3Gright12	G	right	9.3	11.4	7	16	0	5.3	10.4	4.7	8.1	1.2	12	3.3	13.7	0	5.14296	4.12311	5.66127	8.12219	6.42573
2	3	12	3Rleft12	R	left	1.2	12	3.3	13.7	0	5.3	10.4	4.7	8.1	7	16	9.3	11.4	0	2.70185	4.40114	5.24023	7.04557	8.12219
2	3	12	3Rright12	R	right	3.3	13.7	1.2	12	0	5.3	10.4	4.7	8.1	7	16	9.3	11.4	0	2.70185	3.85876	5.77235	4.3566	6.42573
2	3	13	3Bright13	B	right	5.1	6.2	2	4	0	0.9	1.4	6.5	0	2.4	8.4	1.5	12.2	0	3.80132	6.37809	6.3561	3.48281	6.99714
2	3	13	3Bleft13	B	left	2	4	5.1	6.2	0	0.9	1.4	6.5	0	2.4	8.4	1.5	12.2	1	3.80132	2.82312	6.0208	4.41814	8.21523
2	3	13	3Gleft13	G	left	0.9	1.4	6.5	0	0	5.1	6.2	2	4	2.4	8.4	1.5	12.2	1	5.77235	6.37809	2.82312	7.15891	10.8167
2	3	13	3Gright13	G	right	6.5	0	0.9	1.4	0	5.1	6.2	2	4	2.4	8.4	1.5	12.2	0	5.77235	6.3561	6.0208	9.34719	13.1848
2	3	13	3Rbottom13	R	bottom	2.4	8.4	1.5	12.2	0	5.1	6.2	2	4	0.9	1.4	6.5	0	0	3.90512	3.48281	4.41814	7.15891	9.34719
2	3	13	3Rtop13	R	top	1.5	12.2	2.4	8.4	0	5.1	6.2	2	4	0.9	1.4	6.5	0	0	3.90512	6.99714	8.21523	10.8167	13.1848
2	3	14	3Btop14	B	top	6.5	8.9	3.3	4.7	0	0.5	8.1	8.7	0.5	7.7	0	4	4.6	0	5.28015	6.0531	8.68332	8.98053	4.97393
2	3	14	3Bbottom14	B	bottom	3.3	4.7	6.5	8.9	0	0.5	8.1	8.7	0.5	7.7	0	4	4.6	0	5.28015	4.40454	6.84105	6.43817	0.707107
2	3	14	3Gleft14	G	left	0.5	8.1	8.7	0.5	0	6.5	8.9	3.3	4.7	7.7	0	4	4.6	0	11.1803	6.0531	4.40454	10.8374	4.94975
2	3	14	3Gright14	G	right	8.7	0.5	0.5	8.1	0	6.5	8.9	3.3	4.7	7.7	0	4	4.6	0	11.1803	8.68332	6.84105	1.11803	6.23699
2	3	14	3Rbottom14	R	bottom	7.7	0	4	4.6	0	6.5	8.9	3.3	4.7	0.5	8.1	8.7	0.5	0	5.90339	8.98053	6.43817	10.8374	1.11803
2	3	14	3Rtop14	R	top	4	4.6	7.7	0	.	6.5	8.9	3.3	4.7	0.5	8.1	8.7	0.5	0	5.90339	4.97393	0.707107	4.94975	6.23699
2	4	1	4Btop1	B	top	0.4	10.5	0.4	8.7	0	2.4	3.3	7.5	1.5	1.9	11.5	1	0	0	1.8	7.47262	11.4634	1.80278	10.5171
2	4	1	4Bbottom1	B	bottom	0.4	8.7	0.4	10.5	0	2.4	3.3	7.5	1.5	1.9	11.5	1	0	0	1.8	5.75847	10.1119	3.17648	8.72067
2	4	1	4Gleft1	G	left	2.4	3.3	7.5	1.5	0	0.4	10.5	0.4	8.7	1.9	11.5	1	0	0	5.40833	7.47262	5.75847	8.21523	3.58469
2	4	1	4Gright1	G	right	7.5	1.5	2.4	3.3	0	0.4	10.5	0.4	8.7	1.9	11.5	1	0	0	5.40833	11.4634	10.1119	11.4612	6.67083
2	4	1	4Rtop1	R	top	1.9	11.5	1	0	0	0.4	10.5	0.4	8.7	2.4	3.3	7.5	1.5	0	11.5352	1.80278	3.17648	8.21523	11.4612
2	4	1	4Rbottom1	R	bottom	1	0	1.9	11.5	0	0.4	10.5	0.4	8.7	2.4	3.3	7.5	1.5	0	11.5352	10.5171	8.72067	3.58469	6.67083
2	4	2	4Bleft2	B	left	0.3	10.4	2.2	10.9	0	1.5	4.5	1.2	0	7.9	1.7	3.5	8.2	0	1.96469	6.0208	10.4389	11.5521	3.8833
2	4	2	4Bright2	B	right	2.2	10.9	0.3	10.4	0	1.5	4.5	1.2	0	7.9	1.7	3.5	8.2	1	1.96469	6.43817	10.9458	10.8227	2.99666
2	4	2	4Gtop2	G	top	1.5	4.5	1.2	0	0	0.3	10.4	2.2	10.9	7.9	1.7	3.5	8.2	0	4.50999	6.0208	6.43817	6.9857	4.20595
2	4	2	4Gbottom2	G	bottom	1.2	0	1.5	4.5	0	0.3	10.4	2.2	10.9	7.9	1.7	3.5	8.2	0	4.50999	10.4389	10.9458	6.91231	8.51645
2	4	2	4Rbottom2	R	bottom	7.9	1.7	3.5	8.2	0	0.3	10.4	2.2	10.9	1.5	4.5	1.2	0	0	7.8492	11.5521	10.8227	6.9857	6.91231
2	4	2	4Rtop2	R	top	3.5	8.2	7.9	1.7	0	0.3	10.4	2.2	10.9	1.5	4.5	1.2	0	1	7.8492	3.8833	2.99666	4.20595	8.51645
2	4	3	4Btop3	B	top	0.6	8.9	7.4	0.9	0	0.8	0	5.9	0	4.2	12.1	6	14.4	0	10.4995	8.90225	10.3586	4.81664	7.70779
2	4	3	4Bbottom3	B	bottom	7.4	0.9	0.6	8.9	0	0.8	0	5.9	0	4.2	12.1	6	14.4	0	10.4995	6.66108	1.74929	11.6482	13.5724
2	4	3	4Gleft3	G	left	0.8	0	5.9	0	0	0.6	8.9	7.4	0.9	4.2	12.1	6	14.4	0	5.1	8.90225	6.66108	12.5686	15.3101
2	4	3	4Gright3	G	right	5.9	0	0.8	0	0	0.6	8.9	7.4	0.9	4.2	12.1	6	14.4	0	5.1	10.3586	1.74929	12.2188	14.4003
2	4	3	4Rleft3	R	left	4.2	12.1	6	14.4	0	0.6	8.9	7.4	0.9	0.8	0	5.9	0	0	2.92062	4.81664	11.6482	12.5686	12.2188
2	4	3	4Rright3	R	right	6	14.4	4.2	12.1	0	0.6	8.9	7.4	0.9	0.8	0	5.9	0	0	2.92062	7.70779	13.5724	15.3101	14.4003
2	4	4	4Btop4	B	top	7.2	9.5	7.2	1.3	0	0.1	6.5	2.7	0	0.3	9.9	0.6	7.8	0	8.2	7.70779	10.5119	6.91158	6.81542
2	4	4	4Bbottom4	B	bottom	7.2	1.3	7.2	9.5	0	0.1	6.5	2.7	0	0.3	9.9	0.6	7.8	0	8.2	8.80057	4.68402	11.0259	9.26337
2	4	4	4Gtop4	G	top	0.1	6.5	2.7	0	0	7.2	9.5	7.2	1.3	0.3	9.9	0.6	7.8	0	7.00071	7.70779	8.80057	3.40588	1.39284
2	4	4	4Gbottom4	G	bottom	2.7	0	0.1	6.5	0	7.2	9.5	7.2	1.3	0.3	9.9	0.6	7.8	0	7.00071	10.5119	4.68402	10.1868	8.07775
2	4	4	4Rtop4	R	top	0.3	9.9	0.6	7.8	0	7.2	9.5	7.2	1.3	0.1	6.5	2.7	0	0	2.12132	6.91158	11.0259	3.40588	10.1868
2	4	4	4Rbottom4	R	bottom	0.6	7.8	0.3	9.9	0	7.2	9.5	7.2	1.3	0.1	6.5	2.7	0	0	2.12132	6.81542	9.26337	1.39284	8.07775
2	4	5	4Bleft5	B	left	0.3	8.4	1.6	7.1	1	2.5	2.6	6	3	6	13.5	3	0	0	1.83848	6.20322	7.85175	7.64853	8.82326
2	4	5	4Bright5	B	right	1.6	7.1	0.3	8.4	1	2.5	2.6	6	3	6	13.5	3	0	0	1.83848	4.58912	6.01415	7.7666	7.23671
2	4	5	4Gleft5	G	left	2.5	2.6	6	3	0	0.3	8.4	1.6	7.1	6	13.5	3	0	0	3.52278	6.20322	4.58912	11.4481	2.64764
2	4	5	4Gright5	G	right	6	3	2.5	2.6	0	0.3	8.4	1.6	7.1	6	13.5	3	0	0	3.52278	7.85175	6.01415	10.5	4.24264
2	4	5	4Rtop5	R	top	6	13.5	3	0	0	0.3	8.4	1.6	7.1	2.5	2.6	6	3	0	13.8293	7.64853	7.7666	11.4481	10.5
2	4	5	4Rbottom5	R	bottom	3	0	6	13.5	0	0.3	8.4	1.6	7.1	2.5	2.6	6	3	0	13.8293	8.82326	7.23671	2.64764	4.24264
2	4	6	4Btop6	B	top	1.1	10	3.7	4	0	1.3	1.3	9	16.5	2	0	6.7	3	0	6.53911	8.7023	10.2303	10.0404	8.96437
2	4	6	4Bbottom6	B	bottom	3.7	4	1.1	10	0	1.3	1.3	9	16.5	2	0	6.7	3	0	6.53911	3.61248	13.5772	4.34626	3.16228
2	4	6	4Gbottom6	G	bottom	1.3	1.3	9	16.5	0	1.1	10	3.7	4	2	0	6.7	3	0	17.0391	8.7023	3.61248	1.47648	5.66127
2	4	6	4Gtop6	G	top	9	16.5	1.3	1.3	0	1.1	10	3.7	4	2	0	6.7	3	0	17.0391	10.2303	13.5772	17.9234	13.6945
2	4	6	4Rleft6	R	left	2	0	6.7	3	0	1.1	10	3.7	4	1.3	1.3	9	16.5	0	5.57584	10.0404	4.34626	1.47648	17.9234
2	4	6	4Rright6	R	right	6.7	3	2	0	0	1.1	10	3.7	4	1.3	1.3	9	16.5	0	5.57584	8.96437	3.16228	5.66127	13.6945
2	4	7	4Bleft7	B	left	1.6	8.3	4.5	6.2	0	1.5	15.2	3.2	0	1.2	2.4	6.5	3	0	3.5805	6.90072	8.45281	5.91354	7.21803
2	4	7	4Bright7	B	right	4.5	6.2	1.6	8.3	0	1.5	15.2	3.2	0	1.2	2.4	6.5	3	0	3.5805	9.48683	6.33482	5.03289	3.77359
2	4	7	4Gtop7	G	top	1.5	15.2	3.2	0	0	1.6	8.3	4.5	6.2	1.2	2.4	6.5	3	0	15.2948	6.90072	9.48683	12.8035	13.1848
2	4	7	4Gbottom7	G	bottom	3.2	0	1.5	15.2	0	1.6	8.3	4.5	6.2	1.2	2.4	6.5	3	0	15.2948	8.45281	6.33482	3.1241	4.45982
2	4	7	4Rleft7	R	left	1.2	2.4	6.5	3	0	1.6	8.3	4.5	6.2	1.5	15.2	3.2	0	0	5.33385	5.91354	5.03289	12.8035	3.1241
2	4	7	4Rright7	R	right	6.5	3	1.2	2.4	0	1.6	8.3	4.5	6.2	1.5	15.2	3.2	0	0	5.33385	7.21803	3.77359	13.1848	4.45982
2	4	8	4Bright8	B	right	3.5	13.1	0.5	8.5	0	0.5	5.8	2	11	6	3	1.5	0	1	5.49181	7.8924	2.5807	10.4048	13.2518
2	4	8	4Bleft8	B	left	0.5	8.5	3.5	13.1	0	0.5	5.8	2	11	6	3	1.5	0	1	5.49181	2.7	2.91548	7.77817	8.55862
2	4	8	4Gbottom8	G	bottom	0.5	5.8	2	11	0	3.5	13.1	0.5	8.5	6	3	1.5	0	0	5.41202	7.8924	2.7	6.17171	5.88558
2	4	8	4Gtop8	G	top	2	11	0.5	5.8	0	3.5	13.1	0.5	8.5	6	3	1.5	0	1	5.41202	2.5807	2.91548	8.94427	11.0114
2	4	8	4Rtop8	R	top	6	3	1.5	0	0	3.5	13.1	0.5	8.5	0.5	5.8	2	11	0	5.40833	10.4048	7.77817	6.17171	8.94427
2	4	8	4Rbottom8	R	bottom	1.5	0	6	3	0	3.5	13.1	0.5	8.5	0.5	5.8	2	11	0	5.40833	13.2518	8.55862	5.88558	11.0114
2	4	9	4Bleft9	B	left	0.5	11	5	15.5	0	0	9	7.5	1.4	1.2	13.4	6.5	0.4	1	6.36396	2.06155	11.8811	2.5	12.1803
2	4	9	4Bright9	B	right	5	15.5	0.5	11	0	0	9	7.5	1.4	1.2	13.4	6.5	0.4	0	6.36396	8.20061	14.3199	4.34166	15.1743
2	4	9	4Gtop9	G	top	0	9	7.5	1.4	0	0.5	11	5	15.5	1.2	13.4	6.5	0.4	0	10.6775	2.06155	8.20061	4.5607	10.7801
2	4	9	4Gbottom9	G	bottom	7.5	1.4	0	9	0	0.5	11	5	15.5	1.2	13.4	6.5	0.4	1	10.6775	11.8811	14.3199	13.5532	1.41421
2	4	9	4Rleft9	R	left	1.2	13.4	6.5	0.4	0	0.5	11	5	15.5	0	9	7.5	1.4	0	14.0389	2.5	4.34166	4.5607	13.5532
2	4	9	4Rright9	R	right	6.5	0.4	1.2	13.4	0	0.5	11	5	15.5	0	9	7.5	1.4	0	14.0389	12.1803	15.1743	10.7801	1.41421
2	4	10	4Btop10	B	top	4.6	14.9	3.6	9.7	0	7.4	14.1	1.4	0	0.3	12.7	7.2	6.6	0	5.29528	2.91204	15.2398	4.83011	8.6977
2	4	10	4Bbottom10	B	bottom	3.6	9.7	4.6	14.9	0	7.4	14.1	1.4	0	0.3	12.7	7.2	6.6	0	5.29528	5.81378	9.94636	4.45982	4.75079
2	4	10	4Gtop10	G	top	7.4	14.1	1.4	0	0	4.6	14.9	3.6	9.7	0.3	12.7	7.2	6.6	0	15.3235	2.91204	5.81378	7.23671	7.50267
2	4	10	4Gbottom10	G	bottom	1.4	0	7.4	14.1	0	4.6	14.9	3.6	9.7	0.3	12.7	7.2	6.6	0	15.3235	15.2398	9.94636	12.7475	8.78635
2	4	10	4Rleft10	R	left	0.3	12.7	7.2	6.6	0	4.6	14.9	3.6	9.7	7.4	14.1	1.4	0	0	9.20978	4.83011	4.45982	7.23671	12.7475
2	4	10	4Rright10	R	right	7.2	6.6	0.3	12.7	0	4.6	14.9	3.6	9.7	7.4	14.1	1.4	0	0	9.20978	8.6977	4.75079	7.50267	8.78635
2	4	11	4Btop11	B	top	7.7	9.5	3.5	0	0	2	15	0.2	11	1	8	7.4	1	0	10.387	7.92086	7.64853	6.86586	8.50529
2	4	11	4Bbottom11	B	bottom	3.5	0	7.7	9.5	0	2	15	0.2	11	1	8	7.4	1	0	10.387	15.0748	11.4843	8.38153	4.02616
2	4	11	4Gtop11	G	top	2	15	0.2	11	1	7.7	9.5	3.5	0	1	8	7.4	1	0	4.38634	7.92086	15.0748	7.07107	15.0053
2	4	11	4Gbottom11	G	bottom	0.2	11	2	15	1	7.7	9.5	3.5	0	1	8	7.4	1	1	4.38634	7.64853	11.4843	3.10483	12.3223
2	4	11	4Rtop11	R	top	1	8	7.4	1	0	7.7	9.5	3.5	0	2	15	0.2	11	1	9.48472	6.86586	8.38153	7.07107	3.10483
2	4	11	4Rbottom11	R	bottom	7.4	1	1	8	0	7.7	9.5	3.5	0	2	15	0.2	11	0	9.48472	8.50529	4.02616	15.0053	12.3223
2	4	12	4Btop12	B	top	8.5	5.6	5.4	0	0	0.2	9.5	2	6.4	5.4	8	0.9	1	0	6.40078	9.17061	6.54905	3.92046	8.88369
2	4	12	4Bbottom12	B	bottom	5.4	0	8.5	5.6	0	0.2	9.5	2	6.4	5.4	8	0.9	1	1	6.40078	10.8301	7.24707	8	4.60977
2	4	12	4Gleft12	G	left	0.2	9.5	2	6.4	1	8.5	5.6	5.4	0	5.4	8	0.9	1	0	3.58469	9.17061	10.8301	5.41202	8.52877
2	4	12	4Gright12	G	right	2	6.4	0.2	9.5	1	8.5	5.6	5.4	0	5.4	8	0.9	1	0	3.58469	6.54905	7.24707	3.75766	5.5109
2	4	12	4Rtop12	R	top	5.4	8	0.9	1	0	8.5	5.6	5.4	0	0.2	9.5	2	6.4	0	8.32166	3.92046	8	5.41202	3.75766
2	4	12	4Rbottom12	R	bottom	0.9	1	5.4	8	0	8.5	5.6	5.4	0	0.2	9.5	2	6.4	1	8.32166	8.88369	4.60977	8.52877	5.5109
2	4	13	4Btop13	B	top	2.8	16	1.7	0	0	0.5	6	8.5	8.3	0.2	11.8	4.6	12.4	0	16.0378	10.2611	9.58019	4.93964	4.02492
2	4	13	4Bbottom13	B	bottom	1.7	0	2.8	16	0	0.5	6	8.5	8.3	0.2	11.8	4.6	12.4	0	16.0378	6.11882	10.7299	11.895	12.7346
2	4	13	4Gleft13	G	left	0.5	6	8.5	8.3	0	2.8	16	1.7	0	0.2	11.8	4.6	12.4	0	8.32406	10.2611	6.11882	5.80775	7.60066
2	4	13	4Gright13	G	right	8.5	8.3	0.5	6	0	2.8	16	1.7	0	0.2	11.8	4.6	12.4	0	8.32406	9.58019	10.7299	9.00777	5.65862
2	4	13	4Rleft13	R	left	0.2	11.8	4.6	12.4	0	2.8	16	1.7	0	0.5	6	8.5	8.3	0	4.44072	4.93964	11.895	5.80775	9.00777
2	4	13	4Rright13	R	right	4.6	12.4	0.2	11.8	0	2.8	16	1.7	0	0.5	6	8.5	8.3	0	4.44072	4.02492	12.7346	7.60066	5.65862
2	4	14	4Btop14	B	top	0.5	9.4	5	0.4	0	6.5	9	7.4	7.9	1	0	7.2	0.5	0	10.0623	6.01332	7.06116	9.41329	11.14
2	4	14	4Bbottom14	B	bottom	5	0.4	0.5	9.4	0	6.5	9	7.4	7.9	1	0	7.2	0.5	0	10.0623	8.72983	7.87464	4.01995	2.20227
2	4	14	4Gleft14	G	left	6.5	9	7.4	7.9	0	0.5	9.4	5	0.4	1	0	7.2	0.5	0	1.42127	6.01332	8.72983	10.5475	8.52877
2	4	14	4Gright14	G	right	7.4	7.9	6.5	9	0	0.5	9.4	5	0.4	1	0	7.2	0.5	0	1.42127	7.06116	7.87464	10.1671	7.4027
2	4	14	4Rleft14	R	left	1	0	7.2	0.5	0	0.5	9.4	5	0.4	6.5	9	7.4	7.9	0	6.22013	9.41329	4.01995	10.5475	10.1671
2	4	14	4Rright14	R	right	7.2	0.5	1	0	0	0.5	9.4	5	0.4	6.5	9	7.4	7.9	0	6.22013	11.14	2.20227	8.52877	7.4027
2	5	1	5Btop1	B	top	4.3	5.7	8.6	0	0	5	6.8	7	15.1	3.9	14.8	1.4	9.2	1	7.14003	1.30384	9.78008	9.10879	4.54533
2	5	1	5Bbottom1	B	bottom	8.6	0	4.3	5.7	0	5	6.8	7	15.1	3.9	14.8	1.4	9.2	0	7.14003	7.69415	15.1845	15.5284	11.6825
2	5	1	5Gbottom1	G	bottom	5	6.8	7	15.1	0	4.3	5.7	8.6	0	3.9	14.8	1.4	9.2	0	8.53756	1.30384	7.69415	8.07527	4.32666
2	5	1	5Gtop1	G	top	7	15.1	5	6.8	0	4.3	5.7	8.6	0	3.9	14.8	1.4	9.2	0	8.53756	9.78008	15.1845	3.11448	8.13449
2	5	1	5Rtop1	R	top	3.9	14.8	1.4	9.2	0	4.3	5.7	8.6	0	5	6.8	7	15.1	1	6.1327	9.10879	15.5284	8.07527	3.11448
2	5	1	5Rbottom1	R	bottom	1.4	9.2	3.9	14.8	0	4.3	5.7	8.6	0	5	6.8	7	15.1	0	6.1327	4.54533	11.6825	4.32666	8.13449
2	5	2	5Btop2	B	top	0.6	10.4	0.7	8.2	0	2.2	13.5	8.3	15.5	0.7	3.5	9.5	0.4	1	2.20227	3.48855	9.2358	6.90072	13.3869
2	5	2	5Bbottom2	B	bottom	0.7	8.2	0.6	10.4	0	2.2	13.5	8.3	15.5	0.7	3.5	9.5	0.4	0	2.20227	5.50818	10.538	4.7	11.7593
2	5	2	5Gleft2	G	left	2.2	13.5	8.3	15.5	0	0.6	10.4	0.7	8.2	0.7	3.5	9.5	0.4	1	6.4195	3.48855	5.50818	10.1119	14.9967
2	5	2	5Gright2	G	right	8.3	15.5	2.2	13.5	0	0.6	10.4	0.7	8.2	0.7	3.5	9.5	0.4	0	6.4195	9.2358	10.538	14.2042	15.1476
2	5	2	5Rleft2	R	left	0.7	3.5	9.5	0.4	0	0.6	10.4	0.7	8.2	2.2	13.5	8.3	15.5	0	9.33006	6.90072	4.7	10.1119	14.2042
2	5	2	5Rright2	R	right	9.5	0.4	0.7	3.5	0	0.6	10.4	0.7	8.2	2.2	13.5	8.3	15.5	0	9.33006	13.3869	11.7593	14.9967	15.1476
2	5	3	5Btop3	B	top	5	9.1	9.4	0	0	6.2	7.8	0.8	8	4.3	10.4	2.2	7.6	1	10.1079	1.76918	4.34166	1.47648	3.17648
2	5	3	5Bbottom3	B	bottom	9.4	0	5	9.1	0	6.2	7.8	0.8	8	4.3	10.4	2.2	7.6	0	10.1079	8.4309	11.7456	11.5832	10.469
2	5	3	5Gright3	G	right	6.2	7.8	0.8	8	0	5	9.1	9.4	0	4.3	10.4	2.2	7.6	1	5.4037	1.76918	8.4309	3.22025	4.005
2	5	3	5Gleft3	G	left	0.8	8	6.2	7.8	0	5	9.1	9.4	0	4.3	10.4	2.2	7.6	1	5.4037	4.34166	11.7456	4.24382	1.45602
2	5	3	5Rright3	R	right	4.3	10.4	2.2	7.6	1	5	9.1	9.4	0	6.2	7.8	0.8	8	1	3.5	1.47648	11.5832	3.22025	4.24382
2	5	3	5Rleft3	R	left	2.2	7.6	4.3	10.4	1	5	9.1	9.4	0	6.2	7.8	0.8	8	1	3.5	3.17648	10.469	4.005	1.45602
2	5	4	5Bleft4	B	left	5.4	1	5.4	0	0	6.2	15	0.5	8.5	1.7	11	1.6	8.8	0	1	14.0228	8.95879	10.6626	8.6764
2	5	4	5Bright4	B	right	5.4	0	5.4	1	0	6.2	15	0.5	8.5	1.7	11	1.6	8.8	0	1	15.0213	9.81122	11.6056	9.58541
2	5	4	5Gtop4	G	top	6.2	15	0.5	8.5	0	5.4	1	5.4	0	1.7	11	1.6	8.8	0	8.64523	14.0228	15.0213	6.0208	7.7201
2	5	4	5Gbottom4	G	bottom	0.5	8.5	6.2	15	0	5.4	1	5.4	0	1.7	11	1.6	8.8	1	8.64523	8.95879	9.81122	2.77308	1.14018
2	5	4	5Rtop4	R	top	1.7	11	1.6	8.8	0	5.4	1	5.4	0	6.2	15	0.5	8.5	0	2.20227	10.6626	11.6056	6.0208	2.77308
2	5	4	5Rbottom4	R	bottom	1.6	8.8	1.7	11	0	5.4	1	5.4	0	6.2	15	0.5	8.5	1	2.20227	8.6764	9.58541	7.7201	1.14018
2	5	5	5Btop5	B	top	6.2	14	1	1.4	0	0	2.3	0.7	10.8	2.4	11	9.5	7.2	0	13.6308	13.2412	6.36318	4.84149	7.55844
2	5	5	5Bbottom5	B	bottom	1	1.4	6.2	14	0	0	2.3	0.7	10.8	2.4	11	9.5	7.2	1	13.6308	1.34536	9.40479	9.70155	10.2903
2	5	5	5Gbottom5	G	bottom	0	2.3	0.7	10.8	0	6.2	14	1	1.4	2.4	11	9.5	7.2	1	8.52877	13.2412	1.34536	9.02497	10.6892
2	5	5	5Gtop5	G	top	0.7	10.8	0	2.3	0	6.2	14	1	1.4	2.4	11	9.5	7.2	1	8.52877	6.36318	9.40479	1.71172	9.50789
2	5	5	5Rleft5	R	left	2.4	11	9.5	7.2	0	6.2	14	1	1.4	0	2.3	0.7	10.8	1	8.05295	4.84149	9.70155	9.02497	1.71172
2	5	5	5Rright5	R	right	9.5	7.2	2.4	11	0	6.2	14	1	1.4	0	2.3	0.7	10.8	0	8.05295	7.55844	10.2903	10.6892	9.50789
2	5	6	5Btop6	B	top	1.9	9.7	1.9	1.9	0	8.2	0	9.5	4.2	3.5	1.1	4	0	0	7.8	11.5663	9.38136	8.74757	9.92472
2	5	6	5Bbottom6	B	bottom	1.9	1.9	1.9	9.7	0	8.2	0	9.5	4.2	3.5	1.1	4	0	0	7.8	6.58027	7.9404	1.78885	2.83196
2	5	6	5Gleft6	G	left	8.2	0	9.5	4.2	1	1.9	9.7	1.9	1.9	3.5	1.1	4	0	0	4.39659	11.5663	6.58027	4.82701	4.2
2	5	6	5Gright6	G	right	9.5	4.2	8.2	0	1	1.9	9.7	1.9	1.9	3.5	1.1	4	0	0	4.39659	9.38136	7.9404	6.75352	6.92026
2	5	6	5Rtop6	R	top	3.5	1.1	4	0	0	1.9	9.7	1.9	1.9	8.2	0	9.5	4.2	0	1.2083	8.74757	1.78885	4.82701	6.75352
2	5	6	5Rbottom6	R	bottom	4	0	3.5	1.1	0	1.9	9.7	1.9	1.9	8.2	0	9.5	4.2	0	1.2083	9.92472	2.83196	4.2	6.92026
2	5	7	5Bleft7	B	left	1.1	10.3	7.7	8.4	0	9.5	2.8	3	3	8.5	6.9	9.5	6.5	0	6.86804	11.261	7.54321	8.14371	9.21954
2	5	7	5Bright7	B	right	7.7	8.4	1.1	10.3	0	9.5	2.8	3	3	8.5	6.9	9.5	6.5	1	6.86804	5.88218	7.15891	1.7	2.61725
2	5	7	5Gright7	G	right	9.5	2.8	3	3	0	1.1	10.3	7.7	8.4	8.5	6.9	9.5	6.5	0	6.50308	11.261	5.88218	4.22019	3.7
2	5	7	5Gleft7	G	left	3	3	9.5	2.8	0	1.1	10.3	7.7	8.4	8.5	6.9	9.5	6.5	0	6.50308	7.54321	7.15891	6.7424	7.38241
2	5	7	5Rleft7	R	left	8.5	6.9	9.5	6.5	1	1.1	10.3	7.7	8.4	9.5	2.8	3	3	1	1.07703	8.14371	1.7	4.22019	6.7424
2	5	7	5Rright7	R	right	9.5	6.5	8.5	6.9	1	1.1	10.3	7.7	8.4	9.5	2.8	3	3	0	1.07703	9.21954	2.61725	3.7	7.38241
2	5	8	5Btop8	B	top	2.3	5.3	0.3	2.6	1	9.5	7.3	9.5	2.9	2.1	1.5	4.1	3.4	1	3.36006	7.47262	7.58947	3.80526	2.61725
2	5	8	5Bbottom8	B	bottom	0.3	2.6	2.3	5.3	1	9.5	7.3	9.5	2.9	2.1	1.5	4.1	3.4	1	3.36006	10.331	9.20489	2.1095	3.8833
2	5	8	5Gtop8	G	top	9.5	7.3	9.5	2.9	0	2.3	5.3	0.3	2.6	2.1	1.5	4.1	3.4	0	4.4	7.47262	10.331	9.40213	6.66108
2	5	8	5Gbottom8	G	bottom	9.5	2.9	9.5	7.3	0	2.3	5.3	0.3	2.6	2.1	1.5	4.1	3.4	0	4.4	7.58947	9.20489	7.53127	5.4231
2	5	8	5Rleft8	R	left	2.1	1.5	4.1	3.4	1	2.3	5.3	0.3	2.6	9.5	7.3	9.5	2.9	1	2.75862	3.80526	2.1095	9.40213	7.53127
2	5	8	5Rright8	R	right	4.1	3.4	2.1	1.5	1	2.3	5.3	0.3	2.6	9.5	7.3	9.5	2.9	1	2.75862	2.61725	3.8833	6.66108	5.4231
2	5	9	5Bleft9	B	left	8.1	6.1	9.5	9.3	1	0.4	13.2	6.2	8.1	7.7	11.2	6.9	0	1	3.49285	10.4738	2.75862	5.11566	6.21691
2	5	9	5Bright9	B	right	9.5	9.3	8.1	6.1	1	0.4	13.2	6.2	8.1	7.7	11.2	6.9	0	0	3.49285	9.90051	3.51141	2.61725	9.6566
2	5	9	5Gleft9	G	left	0.4	13.2	6.2	8.1	0	8.1	6.1	9.5	9.3	7.7	11.2	6.9	0	0	7.72334	10.4738	9.90051	7.56902	14.7136
2	5	9	5Gright9	G	right	6.2	8.1	0.4	13.2	0	8.1	6.1	9.5	9.3	7.7	11.2	6.9	0	0	7.72334	2.75862	3.51141	3.44384	8.13019
2	5	9	5Rtop9	R	top	7.7	11.2	6.9	0	0	8.1	6.1	9.5	9.3	0.4	13.2	6.2	8.1	1	11.2285	5.11566	2.61725	7.56902	3.44384
2	5	9	5Rbottom9	R	bottom	6.9	0	7.7	11.2	0	8.1	6.1	9.5	9.3	0.4	13.2	6.2	8.1	0	11.2285	6.21691	9.6566	14.7136	8.13019
2	5	10	5Btop10	B	top	7.6	6.6	5.2	0	0	0.7	2.3	1.6	2	9.3	7.5	8.6	2.4	0	7.02282	8.13019	7.56042	1.92354	4.31741
2	5	10	5Bbottom10	B	bottom	5.2	0	7.6	6.6	0	0.7	2.3	1.6	2	9.3	7.5	8.6	2.4	0	7.02282	5.05371	4.11825	8.54751	4.16173
2	5	10	5Gleft10	G	left	0.7	2.3	1.6	2	0	7.6	6.6	5.2	0	9.3	7.5	8.6	2.4	0	0.948683	8.13019	5.05371	10.0499	7.90063
2	5	10	5Gright10	G	right	1.6	2	0.7	2.3	0	7.6	6.6	5.2	0	9.3	7.5	8.6	2.4	0	0.948683	7.56042	4.11825	9.46256	7.01142
2	5	10	5Rtop10	R	top	9.3	7.5	8.6	2.4	0	7.6	6.6	5.2	0	0.7	2.3	1.6	2	0	5.14782	1.92354	8.54751	10.0499	9.46256
2	5	10	5Rbottom10	R	bottom	8.6	2.4	9.3	7.5	0	7.6	6.6	5.2	0	0.7	2.3	1.6	2	0	5.14782	4.31741	4.16173	7.90063	7.01142
2	5	11	5Bleft11	B	left	8	0	8.5	0.2	1	1.5	2	2.5	7.3	0.6	9.2	9.2	1	0	0.538516	6.80074	9.14002	11.8068	1.56205
2	5	11	5Bright11	B	right	8.5	0.2	8	0	1	1.5	2	2.5	7.3	0.6	9.2	9.2	1	1	0.538516	7.22772	9.2957	11.9754	1.06301
2	5	11	5Gleft11	G	left	1.5	2	2.5	7.3	0	8	0	8.5	0.2	0.6	9.2	9.2	1	0	5.39351	6.80074	7.22772	7.25603	7.76466
2	5	11	5Gright11	G	right	2.5	7.3	1.5	2	0	8	0	8.5	0.2	0.6	9.2	9.2	1	1	5.39351	9.14002	9.2957	2.68701	9.19674
2	5	11	5Rtop11	R	top	0.6	9.2	9.2	1	0	8	0	8.5	0.2	1.5	2	2.5	7.3	1	11.8828	11.8068	11.9754	7.25603	2.68701
2	5	11	5Rbottom11	R	bottom	9.2	1	0.6	9.2	0	8	0	8.5	0.2	1.5	2	2.5	7.3	1	11.8828	1.56205	1.06301	7.76466	9.19674
2	5	12	5Btop12	B	top	9.4	2.2	8.7	1.5	1	8.4	0.3	6	0	0.9	3.9	9.3	4	1	0.989949	2.14709	4.04969	8.66833	1.80278
2	5	12	5Bbottom12	B	bottom	8.7	1.5	9.4	2.2	1	8.4	0.3	6	0	0.9	3.9	9.3	4	1	0.989949	1.23693	3.08869	8.16088	2.57099
2	5	12	5Gright12	G	right	8.4	0.3	6	0	1	9.4	2.2	8.7	1.5	0.9	3.9	9.3	4	1	2.41868	2.14709	1.23693	8.31925	3.80789
2	5	12	5Gleft12	G	left	6	0	8.4	0.3	1	9.4	2.2	8.7	1.5	0.9	3.9	9.3	4	0	2.41868	4.04969	3.08869	6.42028	5.18556
2	5	12	5Rleft12	R	left	0.9	3.9	9.3	4	0	9.4	2.2	8.7	1.5	8.4	0.3	6	0	0	8.4006	8.66833	8.16088	8.31925	6.42028
2	5	12	5Rright12	R	right	9.3	4	0.9	3.9	0	9.4	2.2	8.7	1.5	8.4	0.3	6	0	1	8.4006	1.80278	2.57099	3.80789	5.18556
2	5	13	5Btop13	B	top	2.2	11.3	6.4	0	0	1.5	15.3	9	6.5	1.9	2.3	0.9	9	0	12.0553	4.06079	8.32346	9.005	2.64197
2	5	13	5Bbottom13	B	bottom	6.4	0	2.2	11.3	0	1.5	15.3	9	6.5	1.9	2.3	0.9	9	0	12.0553	16.0655	7.00071	5.05371	10.5475
2	5	13	5Gtop13	G	top	1.5	15.3	9	6.5	0	2.2	11.3	6.4	0	1.9	2.3	0.9	9	0	11.5624	4.06079	16.0655	13.0062	6.32851
2	5	13	5Gbottom13	G	bottom	9	6.5	1.5	15.3	0	2.2	11.3	6.4	0	1.9	2.3	0.9	9	0	11.5624	8.32346	7.00071	8.24924	8.47703
2	5	13	5Rbottom13	R	bottom	1.9	2.3	0.9	9	0	2.2	11.3	6.4	0	1.5	15.3	9	6.5	0	6.77422	9.005	5.05371	13.0062	8.24924
2	5	13	5Rtop13	R	top	0.9	9	1.9	2.3	0	2.2	11.3	6.4	0	1.5	15.3	9	6.5	0	6.77422	2.64197	10.5475	6.32851	8.47703
2	5	14	5Bleft14	B	left	4.1	5.1	8.6	6.9	0	2.4	10	0.6	7.5	8.3	0.5	9.5	6.5	0	4.84665	5.18652	4.24382	6.22896	5.57853
2	5	14	5Bright14	B	right	8.6	6.9	4.1	5.1	0	2.4	10	0.6	7.5	8.3	0.5	9.5	6.5	1	4.84665	6.93181	8.02247	6.40703	0.984886
2	5	14	5Gright14	G	right	2.4	10	0.6	7.5	0	4.1	5.1	8.6	6.9	8.3	0.5	9.5	6.5	0	3.08058	5.18652	6.93181	11.183	7.91581
2	5	14	5Gleft14	G	left	0.6	7.5	2.4	10	0	4.1	5.1	8.6	6.9	8.3	0.5	9.5	6.5	0	3.08058	4.24382	8.02247	10.4062	8.956
2	5	14	5Rbottom14	R	bottom	8.3	0.5	9.5	6.5	0	4.1	5.1	8.6	6.9	2.4	10	0.6	7.5	0	6.11882	6.22896	6.40703	11.183	10.4062
2	5	14	5Rtop14	R	top	9.5	6.5	8.3	0.5	0	4.1	5.1	8.6	6.9	2.4	10	0.6	7.5	1	6.11882	5.57853	0.984886	7.91581	8.956
2	6	1	6Bbottom1	B	bottom	2.3	10	8	15.7	0	6.9	1	3.6	7	7.8	11.5	0.5	0	0	8.06102	10.1074	3.26956	5.70088	10.1607
2	6	1	6Btop1	B	top	8	15.7	2.3	10	0	6.9	1	3.6	7	7.8	11.5	0.5	0	0	8.06102	14.7411	9.74936	4.20476	17.3994
2	6	1	6Gbottom1	G	bottom	6.9	1	3.6	7	0	2.3	10	8	15.7	7.8	11.5	0.5	0	0	6.84763	10.1074	14.7411	10.5385	6.47765
2	6	1	6Gtop1	G	top	3.6	7	6.9	1	0	2.3	10	8	15.7	7.8	11.5	0.5	0	0	6.84763	3.26956	9.74936	6.15549	7.65572
2	6	1	6Rtop1	R	top	7.8	11.5	0.5	0	0	2.3	10	8	15.7	6.9	1	3.6	7	0	13.6213	5.70088	4.20476	10.5385	6.15549
2	6	1	6Rbottom1	R	bottom	0.5	0	7.8	11.5	0	2.3	10	8	15.7	6.9	1	3.6	7	0	13.6213	10.1607	17.3994	6.47765	7.65572
2	6	2	6Btop2	B	top	3.1	6.5	3.4	0	0	8.6	1.8	0.3	11	1.8	9.9	6.4	3.5	0	6.50692	7.23464	5.3	3.64005	4.45982
2	6	2	6Bbottom2	B	bottom	3.4	0	3.1	6.5	0	8.6	1.8	0.3	11	1.8	9.9	6.4	3.5	0	6.50692	5.50273	11.4285	10.0285	4.60977
2	6	2	6Gright2	G	right	8.6	1.8	0.3	11	0	3.1	6.5	3.4	0	1.8	9.9	6.4	3.5	0	12.3907	7.23464	5.50273	10.5759	2.78029
2	6	2	6Gleft2	G	left	0.3	11	8.6	1.8	0	3.1	6.5	3.4	0	1.8	9.9	6.4	3.5	0	12.3907	5.3	11.4285	1.86011	9.66747
2	6	2	6Rtop2	R	top	1.8	9.9	6.4	3.5	0	3.1	6.5	3.4	0	8.6	1.8	0.3	11	0	7.88162	3.64005	10.0285	10.5759	1.86011
2	6	2	6Rbottom2	R	bottom	6.4	3.5	1.8	9.9	0	3.1	6.5	3.4	0	8.6	1.8	0.3	11	0	7.88162	4.45982	4.60977	2.78029	9.66747
2	6	3	6Bleft3	B	left	0.3	1.2	7.2	2.5	0	0	9.6	8	7	0	11.9	1.3	0	0	7.0214	8.40536	9.64002	10.7042	1.56205
2	6	3	6Bright3	B	right	7.2	2.5	0.3	1.2	0	0	9.6	8	7	0	11.9	1.3	0	0	7.0214	10.1119	4.57056	11.8406	6.40781
2	6	3	6Gleft3	G	left	0	9.6	8	7	0	0.3	1.2	7.2	2.5	0	11.9	1.3	0	0	8.4119	8.40536	10.1119	2.3	9.68762
2	6	3	6Gright3	G	right	8	7	0	9.6	0	0.3	1.2	7.2	2.5	0	11.9	1.3	0	0	8.4119	9.64002	4.57056	9.38136	9.68969
2	6	3	6Rtop3	R	top	0	11.9	1.3	0	0	0.3	1.2	7.2	2.5	0	9.6	8	7	0	11.9708	10.7042	11.8406	2.3	9.38136
2	6	3	6Rbottom3	R	bottom	1.3	0	0	11.9	0	0.3	1.2	7.2	2.5	0	9.6	8	7	0	11.9708	1.56205	6.40781	9.68762	9.68969
2	6	4	6Btop4	B	top	4.3	14.2	6.5	10.9	0	0.5	8.9	0.2	6.6	6.2	16	4.2	0.4	0	3.96611	6.5215	8.63539	2.61725	13.8004
2	6	4	6Bbottom4	B	bottom	6.5	10.9	4.3	14.2	0	0.5	8.9	0.2	6.6	6.2	16	4.2	0.4	0	3.96611	6.32456	7.62758	5.10882	10.749
2	6	4	6Gtop4	G	top	0.5	8.9	0.2	6.6	0	4.3	14.2	6.5	10.9	6.2	16	4.2	0.4	0	2.31948	6.5215	6.32456	9.10494	9.27038
2	6	4	6Gbottom4	G	bottom	0.2	6.6	0.5	8.9	0	4.3	14.2	6.5	10.9	6.2	16	4.2	0.4	0	2.31948	8.63539	7.62758	11.1517	7.37835
2	6	4	6Rtop4	R	top	6.2	16	4.2	0.4	0	4.3	14.2	6.5	10.9	0.5	8.9	0.2	6.6	0	15.7277	2.61725	5.10882	9.10494	11.1517
2	6	4	6Rbottom4	R	bottom	4.2	0.4	6.2	16	0	4.3	14.2	6.5	10.9	0.5	8.9	0.2	6.6	0	15.7277	13.8004	10.749	9.27038	7.37835
2	6	5	6Btop5	B	top	0.1	15.5	0.6	0	0	1.7	7.5	5.2	11.2	8.5	10.9	6.9	1.8	0	15.5081	8.15843	6.67083	9.57706	15.2948
2	6	5	6Bbottom5	B	bottom	0.6	0	0.1	15.5	0	1.7	7.5	5.2	11.2	8.5	10.9	6.9	1.8	0	15.5081	7.58024	12.1078	13.4618	6.5521
2	6	5	6Gleft5	G	left	1.7	7.5	5.2	11.2	0	0.1	15.5	0.6	0	8.5	10.9	6.9	1.8	0	5.09313	8.15843	7.58024	7.60263	7.71557
2	6	5	6Gright5	G	right	5.2	11.2	1.7	7.5	0	0.1	15.5	0.6	0	8.5	10.9	6.9	1.8	0	5.09313	6.67083	12.1078	3.31361	9.55249
2	6	5	6Rtop5	R	top	8.5	10.9	6.9	1.8	0	0.1	15.5	0.6	0	1.7	7.5	5.2	11.2	0	9.23959	9.57706	13.4618	7.60263	3.31361
2	6	5	6Rbottom5	R	bottom	6.9	1.8	8.5	10.9	0	0.1	15.5	0.6	0	1.7	7.5	5.2	11.2	0	9.23959	15.2948	6.5521	7.71557	9.55249
2	6	6	6Bleft6	B	left	5.5	10	8.4	15.8	0	0.6	11.2	7.2	1.4	1.1	0.3	2.1	0.6	0	6.4846	5.0448	8.76641	10.6513	9.996
2	6	6	6Bright6	B	right	8.4	15.8	5.5	10	0	0.6	11.2	7.2	1.4	1.1	0.3	2.1	0.6	0	6.4846	9.05539	14.4499	17.133	16.4539
2	6	6	6Gleft6	G	left	0.6	11.2	7.2	1.4	0	5.5	10	8.4	15.8	1.1	0.3	2.1	0.6	0	11.8152	5.0448	9.05539	10.9115	10.7056
2	6	6	6Gright6	G	right	7.2	1.4	0.6	11.2	0	5.5	10	8.4	15.8	1.1	0.3	2.1	0.6	0	11.8152	8.76641	14.4499	6.19839	5.16236
2	6	6	6Rleft6	R	left	1.1	0.3	2.1	0.6	1	5.5	10	8.4	15.8	0.6	11.2	7.2	1.4	0	1.04403	10.6513	17.133	10.9115	6.19839
2	6	6	6Rright6	R	right	2.1	0.6	1.1	0.3	1	5.5	10	8.4	15.8	0.6	11.2	7.2	1.4	0	1.04403	9.996	16.4539	10.7056	5.16236
2	6	7	6Bleft7	B	left	0.2	12.8	8.6	10.5	0	0.4	0.8	2.1	0	5.2	2.6	6.9	1	0	8.70919	12.0017	12.9402	11.3596	13.5695
2	6	7	6Bright7	B	right	8.6	10.5	0.2	12.8	0	0.4	0.8	2.1	0	5.2	2.6	6.9	1	0	8.70919	12.7016	12.3491	8.60058	9.65091
2	6	7	6Gleft7	G	left	0.4	0.8	2.1	0	0	0.2	12.8	8.6	10.5	5.2	2.6	6.9	1	0	1.87883	12.0017	12.7016	5.1264	6.50308
2	6	7	6Gright7	G	right	2.1	0	0.4	0.8	0	0.2	12.8	8.6	10.5	5.2	2.6	6.9	1	0	1.87883	12.9402	12.3491	4.04599	4.90306
2	6	7	6Rleft7	R	left	5.2	2.6	6.9	1	0	0.2	12.8	8.6	10.5	0.4	0.8	2.1	0	0	2.33452	11.3596	8.60058	5.1264	4.04599
2	6	7	6Rright7	R	right	6.9	1	5.2	2.6	0	0.2	12.8	8.6	10.5	0.4	0.8	2.1	0	0	2.33452	13.5695	9.65091	6.50308	4.90306
2	6	8	6Btop8	B	top	1.1	14	0.3	9.5	0	0.1	6.7	0.7	0	6.7	9	8.8	11	0	4.57056	7.36817	14.0057	7.50733	8.26378
2	6	8	6Bbottom8	B	bottom	0.3	9.5	1.1	14	0	0.1	6.7	0.7	0	6.7	9	8.8	11	0	4.57056	2.80713	9.50842	6.4195	8.63134
2	6	8	6Gtop8	G	top	0.1	6.7	0.7	0	0	1.1	14	0.3	9.5	6.7	9	8.8	11	0	6.72681	7.36817	2.80713	6.98928	9.70464
2	6	8	6Gbottom8	G	bottom	0.7	0	0.1	6.7	0	1.1	14	0.3	9.5	6.7	9	8.8	11	0	6.72681	14.0057	9.50842	10.8167	13.6605
2	6	8	6Rleft8	R	left	6.7	9	8.8	11	0	1.1	14	0.3	9.5	0.1	6.7	0.7	0	0	2.9	7.50733	6.4195	6.98928	10.8167
2	6	8	6Rright8	R	right	8.8	11	6.7	9	0	1.1	14	0.3	9.5	0.1	6.7	0.7	0	0	2.9	8.26378	8.63134	9.70464	13.6605
2	6	9	6Btop9	B	top	0.6	11.2	0.3	9.5	1	4.9	15.2	8.4	2	1.6	13.3	6.6	1.8	1	1.72627	5.87282	12.0615	2.32594	11.1517
2	6	9	6Bbottom9	B	bottom	0.3	9.5	0.6	11.2	1	4.9	15.2	8.4	2	1.6	13.3	6.6	1.8	0	1.72627	7.32462	11.039	4.01622	9.94887
2	6	9	6Gtop9	G	top	4.9	15.2	8.4	2	0	0.6	11.2	0.3	9.5	1.6	13.3	6.6	1.8	0	13.6561	5.87282	7.32462	3.80789	13.5074
2	6	9	6Gbottom9	G	bottom	8.4	2	4.9	15.2	0	0.6	11.2	0.3	9.5	1.6	13.3	6.6	1.8	0	13.6561	12.0615	11.039	13.1883	1.81108
2	6	9	6Rtop9	R	top	1.6	13.3	6.6	1.8	0	0.6	11.2	0.3	9.5	4.9	15.2	8.4	2	1	12.5399	2.32594	4.01622	3.80789	13.1883
2	6	9	6Rbottom9	R	bottom	6.6	1.8	1.6	13.3	0	0.6	11.2	0.3	9.5	4.9	15.2	8.4	2	0	12.5399	11.1517	9.94887	13.5074	1.81108
2	6	10	6Bleft10	B	left	2.7	0	8.4	1.5	0	0	0.7	1.2	0.5	5.9	7.7	7	1.9	0	5.89406	2.78927	1.58114	8.33847	4.70106
2	6	10	6Bright10	B	right	8.4	1.5	2.7	0	0	0	0.7	1.2	0.5	5.9	7.7	7	1.9	0	5.89406	8.43801	7.26911	6.68506	1.45602
2	6	10	6Gleft10	G	left	0	0.7	1.2	0.5	0	2.7	0	8.4	1.5	5.9	7.7	7	1.9	0	1.21655	2.78927	8.43801	9.15478	7.10211
2	6	10	6Gright10	G	right	1.2	0.5	0	0.7	0	2.7	0	8.4	1.5	5.9	7.7	7	1.9	0	1.21655	1.58114	7.26911	8.59826	5.96657
2	6	10	6Rtop10	R	top	5.9	7.7	7	1.9	0	2.7	0	8.4	1.5	0	0.7	1.2	0.5	0	5.90339	8.33847	6.68506	9.15478	8.59826
2	6	10	6Rbottom10	R	bottom	7	1.9	5.9	7.7	0	2.7	0	8.4	1.5	0	0.7	1.2	0.5	0	5.90339	4.70106	1.45602	7.10211	5.96657
2	6	11	6Bleft11	B	left	1.2	12.1	5.1	14.2	0	0	9	8	10.1	1.7	2.5	6.4	1.5	0	4.42945	3.32415	7.08802	9.61301	11.8068
2	6	11	6Bright11	B	right	5.1	14.2	1.2	12.1	0	0	9	8	10.1	1.7	2.5	6.4	1.5	0	4.42945	7.28354	5.02195	12.184	12.7664
2	6	11	6Gleft11	G	left	0	9	8	10.1	0	1.2	12.1	5.1	14.2	1.7	2.5	6.4	1.5	1	8.07527	3.32415	7.28354	6.71863	9.85951
2	6	11	6Gright11	G	right	8	10.1	0	9	0	1.2	12.1	5.1	14.2	1.7	2.5	6.4	1.5	0	8.07527	7.08802	5.02195	9.87168	8.74757
2	6	11	6Rleft11	R	left	1.7	2.5	6.4	1.5	0	1.2	12.1	5.1	14.2	0	9	8	10.1	1	4.80521	9.61301	12.184	6.71863	9.87168
2	6	11	6Rright11	R	right	6.4	1.5	1.7	2.5	0	1.2	12.1	5.1	14.2	0	9	8	10.1	0	4.80521	11.8068	12.7664	9.85951	8.74757
2	6	12	6Btop12	B	top	0.2	12	8.2	1.2	0	1.5	7.2	5.5	2	0.5	12	2.3	0	0	13.4402	4.97293	11.3177	0.3	12.1824
2	6	12	6Bbottom12	B	bottom	8.2	1.2	0.2	12	0	1.5	7.2	5.5	2	0.5	12	2.3	0	1	13.4402	8.99389	2.81603	13.2639	6.0208
2	6	12	6Gtop12	G	top	1.5	7.2	5.5	2	0	0.2	12	8.2	1.2	0.5	12	2.3	0	0	6.56049	4.97293	8.99389	4.90306	7.24431
2	6	12	6Gbottom12	G	bottom	5.5	2	1.5	7.2	0	0.2	12	8.2	1.2	0.5	12	2.3	0	1	6.56049	11.3177	2.81603	11.1803	3.77359
2	6	12	6Rtop12	R	top	0.5	12	2.3	0	0	0.2	12	8.2	1.2	1.5	7.2	5.5	2	1	12.1342	0.3	13.2639	4.90306	11.1803
2	6	12	6Rbottom12	R	bottom	2.3	0	0.5	12	0	0.2	12	8.2	1.2	1.5	7.2	5.5	2	1	12.1342	12.1824	6.0208	7.24431	3.77359
2	6	13	6Bleft13	B	left	2.8	0	6.8	13	0	0	13.6	0.4	8.3	0	5.9	8.9	11	0	13.6015	13.8852	8.64002	6.5307	12.5782
2	6	13	6Bright13	B	right	6.8	13	2.8	0	0	0	13.6	0.4	8.3	0	5.9	8.9	11	0	13.6015	6.82642	7.9404	9.83107	2.9
2	6	13	6Gtop13	G	top	0	13.6	0.4	8.3	0	2.8	0	6.8	13	0	5.9	8.9	11	0	5.31507	13.8852	6.82642	7.7	9.272
2	6	13	6Gbottom13	G	bottom	0.4	8.3	0	13.6	0	2.8	0	6.8	13	0	5.9	8.9	11	0	5.31507	8.64002	7.9404	2.43311	8.91852
2	6	13	6Rleft13	R	left	0	5.9	8.9	11	0	2.8	0	6.8	13	0	13.6	0.4	8.3	0	10.2577	6.5307	9.83107	7.7	2.43311
2	6	13	6Rright13	R	right	8.9	11	0	5.9	0	2.8	0	6.8	13	0	13.6	0.4	8.3	0	10.2577	12.5782	2.9	9.272	8.91852
2	6	14	6Btop14	B	top	8.9	10.5	1.7	1.6	0	4.7	15.9	4.1	13.9	0	0.9	1	0	0	11.4477	6.84105	5.88218	13.0908	13.14
2	6	14	6Bbottom14	B	bottom	1.7	1.6	8.9	10.5	0	4.7	15.9	4.1	13.9	0	0.9	1	0	0	11.4477	14.6113	12.532	1.83848	1.74642
2	6	14	6Gtop14	G	top	4.7	15.9	4.1	13.9	0	8.9	10.5	1.7	1.6	0	0.9	1	0	0	2.08806	6.84105	14.6113	15.7191	16.3248
2	6	14	6Gbottom14	G	bottom	4.1	13.9	4.7	15.9	0	8.9	10.5	1.7	1.6	0	0.9	1	0	0	2.08806	5.88218	12.532	13.6312	14.2415
2	6	14	6Rleft14	R	left	0	0.9	1	0	0	8.9	10.5	1.7	1.6	4.7	15.9	4.1	13.9	0	1.34536	13.0908	1.83848	15.7191	13.6312
2	6	14	6Rright14	R	right	1	0	0	0.9	0	8.9	10.5	1.7	1.6	4.7	15.9	4.1	13.9	0	1.34536	13.14	1.74642	16.3248	14.2415
2	7	1	7Btop1	B	top	6.3	0.8	7.5	0.2	0	9.4	10.8	8	11	0.5	10	9.2	2.2	0	1.34164	10.4695	10.3407	10.8757	3.22025
2	7	1	7Bbottom1	B	bottom	7.5	0.2	6.3	0.8	0	9.4	10.8	8	11	0.5	10	9.2	2.2	0	1.34164	10.7689	10.8116	12.0433	2.62488
2	7	1	7Gbottom1	G	bottom	9.4	10.8	8	11	0	6.3	0.8	7.5	0.2	0.5	10	9.2	2.2	0	1.41421	10.4695	10.7689	8.93588	8.60233
2	7	1	7Gtop1	G	top	8	11	9.4	10.8	0	6.3	0.8	7.5	0.2	0.5	10	9.2	2.2	0	1.41421	10.3407	10.8116	7.56637	8.88144
2	7	1	7Rleft1	R	left	0.5	10	9.2	2.2	0	6.3	0.8	7.5	0.2	9.4	10.8	8	11	0	11.6846	10.8757	12.0433	8.93588	7.56637
2	7	1	7Rright1	R	right	9.2	2.2	0.5	10	0	6.3	0.8	7.5	0.2	9.4	10.8	8	11	0	11.6846	3.22025	2.62488	8.60233	8.88144
2	7	2	7Btop2	B	top	7	9	8.9	4.4	0	1	1.3	2.5	4.2	9.5	9.1	8.7	0	1	4.97695	9.76166	6.57951	2.502	9.15915
2	7	2	7Bbottom2	B	bottom	8.9	4.4	7	9	0	1	1.3	2.5	4.2	9.5	9.1	8.7	0	0	4.97695	8.48646	6.40312	4.73814	4.40454
2	7	2	7Gleft2	G	left	1	1.3	2.5	4.2	0	7	9	8.9	4.4	9.5	9.1	8.7	0	0	3.26497	9.76166	8.48646	11.5365	7.80897
2	7	2	7Gright2	G	right	2.5	4.2	1	1.3	0	7	9	8.9	4.4	9.5	9.1	8.7	0	0	3.26497	6.57951	6.40312	8.54459	7.48866
2	7	2	7Rtop2	R	top	9.5	9.1	8.7	0	0	7	9	8.9	4.4	1	1.3	2.5	4.2	1	9.1351	2.502	4.73814	11.5365	8.54459
2	7	2	7Rbottom2	R	bottom	8.7	0	9.5	9.1	0	7	9	8.9	4.4	1	1.3	2.5	4.2	0	9.1351	9.15915	4.40454	7.80897	7.48866
2	7	3	7Bleft3	B	left	1.1	6.2	6.7	0	0	2.5	7.5	2.5	2	9.1	14	0.4	11	0	8.35464	1.9105	4.42719	11.1732	4.85077
2	7	3	7Bright3	B	right	6.7	0	1.1	6.2	0	2.5	7.5	2.5	2	9.1	14	0.4	11	0	8.35464	8.59593	4.65188	14.2042	12.6764
2	7	3	7Gtop3	G	top	2.5	7.5	2.5	2	0	1.1	6.2	6.7	0	9.1	14	0.4	11	1	5.5	1.9105	8.59593	9.26337	4.08167
2	7	3	7Gbottom3	G	bottom	2.5	2	2.5	7.5	0	1.1	6.2	6.7	0	9.1	14	0.4	11	0	5.5	4.42719	4.65188	13.6953	9.24175
2	7	3	7Rright3	R	right	9.1	14	0.4	11	0	1.1	6.2	6.7	0	2.5	7.5	2.5	2	0	9.20272	11.1732	14.2042	9.26337	13.6953
2	7	3	7Rleft3	R	left	0.4	11	9.1	14	0	1.1	6.2	6.7	0	2.5	7.5	2.5	2	1	9.20272	4.85077	12.6764	4.08167	9.24175
2	7	4	7Bleft4	B	left	1.8	5.4	9.3	6.4	0	0.5	11	6.2	0	1.6	11.7	9.3	13.7	0	7.56637	5.74891	6.96563	6.30317	11.1866
2	7	4	7Bright4	B	right	9.3	6.4	1.8	5.4	0	0.5	11	6.2	0	1.6	11.7	9.3	13.7	0	7.56637	9.92975	7.11126	9.34773	7.3
2	7	4	7Gtop4	G	top	0.5	11	6.2	0	0	1.8	5.4	9.3	6.4	1.6	11.7	9.3	13.7	1	12.3891	5.74891	9.92975	1.30384	9.20489
2	7	4	7Gbottom4	G	bottom	6.2	0	0.5	11	0	1.8	5.4	9.3	6.4	1.6	11.7	9.3	13.7	0	12.3891	6.96563	7.11126	12.5718	14.0464
2	7	4	7Rleft4	R	left	1.6	11.7	9.3	13.7	0	1.8	5.4	9.3	6.4	0.5	11	6.2	0	1	7.9555	6.30317	9.34773	1.30384	12.5718
2	7	4	7Rright4	R	right	9.3	13.7	1.6	11.7	0	1.8	5.4	9.3	6.4	0.5	11	6.2	0	0	7.9555	11.1866	7.3	9.20489	14.0464
2	7	5	7Btop5	B	top	4.8	6.3	2.5	2.6	0	0.7	10	8.5	0	1.5	11.9	1.8	10	0	4.3566	5.52268	7.30616	6.5	4.7634
2	7	5	7Bbottom5	B	bottom	2.5	2.6	4.8	6.3	0	0.7	10	8.5	0	1.5	11.9	1.8	10	0	4.3566	7.61577	6.53911	9.35361	7.43303
2	7	5	7Gtop5	G	top	0.7	10	8.5	0	0	4.8	6.3	2.5	2.6	1.5	11.9	1.8	10	1	12.6823	5.52268	7.61577	2.06155	1.1
2	7	5	7Gbottom5	G	bottom	8.5	0	0.7	10	0	4.8	6.3	2.5	2.6	1.5	11.9	1.8	10	0	12.6823	7.30616	6.53911	13.8062	12.037
2	7	5	7Rtop5	R	top	1.5	11.9	1.8	10	0	4.8	6.3	2.5	2.6	0.7	10	8.5	0	0	1.92354	6.5	9.35361	2.06155	13.8062
2	7	5	7Rbottom5	R	bottom	1.8	10	1.5	11.9	0	4.8	6.3	2.5	2.6	0.7	10	8.5	0	1	1.92354	4.7634	7.43303	1.1	12.037
2	7	6	7Btop6	B	top	6.5	7.5	9.5	4.8	0	1.7	10.5	3.7	11.9	2	1.9	5	0	0	4.03609	5.66039	5.21536	7.18401	7.64853
2	7	6	7Bbottom6	B	bottom	9.5	4.8	6.5	7.5	0	1.7	10.5	3.7	11.9	2	1.9	5	0	0	4.03609	9.66075	9.16788	8.04114	6.57951
2	7	6	7Gleft6	G	left	1.7	10.5	3.7	11.9	1	6.5	7.5	9.5	4.8	2	1.9	5	0	0	2.44131	5.66039	9.66075	8.60523	11.0064
2	7	6	7Gright6	G	right	3.7	11.9	1.7	10.5	1	6.5	7.5	9.5	4.8	2	1.9	5	0	0	2.44131	5.21536	9.16788	10.1435	11.9708
2	7	6	7Rleft6	R	left	2	1.9	5	0	0	6.5	7.5	9.5	4.8	1.7	10.5	3.7	11.9	0	3.55106	7.18401	8.04114	8.60523	10.1435
2	7	6	7Rright6	R	right	5	0	2	1.9	0	6.5	7.5	9.5	4.8	1.7	10.5	3.7	11.9	0	3.55106	7.64853	6.57951	11.0064	11.9708
2	7	7	7Bleft7	B	left	1.2	1.1	2.8	2.1	1	0.8	12.6	7.6	16	0.4	10.9	9.3	3.8	0	1.8868	11.507	16.2163	9.8326	8.53815
2	7	7	7Bright7	B	right	2.8	2.1	1.2	1.1	1	0.8	12.6	7.6	16	0.4	10.9	9.3	3.8	0	1.8868	10.6888	14.7054	9.1214	6.71863
2	7	7	7Gleft7	G	left	0.8	12.6	7.6	16	0	1.2	1.1	2.8	2.1	0.4	10.9	9.3	3.8	1	7.60263	11.507	10.6888	1.74642	12.2348
2	7	7	7Gright7	G	right	7.6	16	0.8	12.6	0	1.2	1.1	2.8	2.1	0.4	10.9	9.3	3.8	0	7.60263	16.2163	14.7054	8.82326	12.3179
2	7	7	7Rleft7	R	left	0.4	10.9	9.3	3.8	0	1.2	1.1	2.8	2.1	0.8	12.6	7.6	16	1	11.3851	9.8326	9.1214	1.74642	8.82326
2	7	7	7Rright7	R	right	9.3	3.8	0.4	10.9	0	1.2	1.1	2.8	2.1	0.8	12.6	7.6	16	0	11.3851	8.53815	6.71863	12.2348	12.3179
2	7	8	7Bleft8	B	left	0.6	7.8	8.5	12.3	0	9.2	12.4	8.2	0	9.2	10.3	9.5	7.9	0	9.09175	9.75295	10.8904	8.956	8.90056
2	7	8	7Bright8	B	right	8.5	12.3	0.6	7.8	0	9.2	12.4	8.2	0	9.2	10.3	9.5	7.9	0	9.09175	0.707107	12.3037	2.11896	4.51221
2	7	8	7Gtop8	G	top	9.2	12.4	8.2	0	0	0.6	7.8	8.5	12.3	9.2	10.3	9.5	7.9	0	12.4403	9.75295	0.707107	2.1	4.50999
2	7	8	7Gbottom8	G	bottom	8.2	0	9.2	12.4	0	0.6	7.8	8.5	12.3	9.2	10.3	9.5	7.9	0	12.4403	10.8904	12.3037	10.3484	8.00625
2	7	8	7Rtop8	R	top	9.2	10.3	9.5	7.9	1	0.6	7.8	8.5	12.3	9.2	12.4	8.2	0	0	2.41868	8.956	2.11896	2.1	10.3484
2	7	8	7Rbottom8	R	bottom	9.5	7.9	9.2	10.3	1	0.6	7.8	8.5	12.3	9.2	12.4	8.2	0	0	2.41868	8.90056	4.51221	4.50999	8.00625
2	7	9	7Btop9	B	top	9.4	11.1	6.8	3.6	0	5.9	5.3	9.5	3.4	8	11.1	9.1	4.1	1	7.93788	6.77422	7.70065	1.4	7.00643
2	7	9	7Bbottom9	B	bottom	6.8	3.6	9.4	11.1	0	5.9	5.3	9.5	3.4	8	11.1	9.1	4.1	1	7.93788	1.92354	2.7074	7.59539	2.35372
2	7	9	7Gleft9	G	left	5.9	5.3	9.5	3.4	0	9.4	11.1	6.8	3.6	8	11.1	9.1	4.1	1	4.07063	6.77422	1.92354	6.16847	3.4176
2	7	9	7Gright9	G	right	9.5	3.4	5.9	5.3	0	9.4	11.1	6.8	3.6	8	11.1	9.1	4.1	1	4.07063	7.70065	2.7074	7.84474	0.806226
2	7	9	7Rtop9	R	top	8	11.1	9.1	4.1	0	9.4	11.1	6.8	3.6	5.9	5.3	9.5	3.4	1	7.0859	1.4	7.59539	6.16847	7.84474
2	7	9	7Rbottom9	R	bottom	9.1	4.1	8	11.1	0	9.4	11.1	6.8	3.6	5.9	5.3	9.5	3.4	1	7.0859	7.00643	2.35372	3.4176	0.806226
2	7	10	7Btop10	B	top	0.6	5.7	1.2	4.3	0	0.9	11.6	4.7	0.4	9.2	8.8	9.2	4.1	0	1.52315	5.90762	6.70075	9.14166	8.74757
2	7	10	7Bbottom10	B	bottom	1.2	4.3	0.6	5.7	0	0.9	11.6	4.7	0.4	9.2	8.8	9.2	4.1	0	1.52315	7.30616	5.24023	9.17878	8.0025
2	7	10	7Gtop10	G	top	0.9	11.6	4.7	0.4	0	0.6	5.7	1.2	4.3	9.2	8.8	9.2	4.1	0	11.8271	5.90762	7.30616	8.75957	11.1866
2	7	10	7Gbottom10	G	bottom	4.7	0.4	0.9	11.6	0	0.6	5.7	1.2	4.3	9.2	8.8	9.2	4.1	0	11.8271	6.70075	5.24023	9.52943	5.8258
2	7	10	7Rtop10	R	top	9.2	8.8	9.2	4.1	0	0.6	5.7	1.2	4.3	0.9	11.6	4.7	0.4	0	4.7	9.14166	9.17878	8.75957	9.52943
2	7	10	7Rbottom10	R	bottom	9.2	4.1	9.2	8.8	0	0.6	5.7	1.2	4.3	0.9	11.6	4.7	0.4	0	4.7	8.74757	8.0025	11.1866	5.8258
2	7	11	7Bleft11	B	left	1.6	6.2	4.3	7.3	0	1	5.7	8.8	0.5	3.2	7.3	0.3	11.5	1	2.91548	0.781025	9.18314	1.94165	5.45711
2	7	11	7Bright11	B	right	4.3	7.3	1.6	6.2	0	1	5.7	8.8	0.5	3.2	7.3	0.3	11.5	1	2.91548	3.66742	8.15414	1.1	5.8
2	7	11	7Gleft11	G	left	1	5.7	8.8	0.5	0	1.6	6.2	4.3	7.3	3.2	7.3	0.3	11.5	1	9.37443	0.781025	3.66742	2.72029	5.84209
2	7	11	7Gright11	G	right	8.8	0.5	1	5.7	0	1.6	6.2	4.3	7.3	3.2	7.3	0.3	11.5	0	9.37443	9.18314	8.15414	8.80909	13.9014
2	7	11	7Rright11	R	right	3.2	7.3	0.3	11.5	0	1.6	6.2	4.3	7.3	1	5.7	8.8	0.5	1	5.10392	1.94165	1.1	2.72029	8.80909
2	7	11	7Rleft11	R	left	0.3	11.5	3.2	7.3	0	1.6	6.2	4.3	7.3	1	5.7	8.8	0.5	0	5.10392	5.45711	5.8	5.84209	13.9014
2	7	12	7Btop12	B	top	9	11.3	9.5	1.5	0	8.1	13.5	9.2	9.8	7.4	10.7	9.5	8.4	1	9.81275	2.37697	1.51327	1.7088	2.94279
2	7	12	7Bbottom12	B	bottom	9.5	1.5	9	11.3	0	8.1	13.5	9.2	9.8	7.4	10.7	9.5	8.4	0	9.81275	12.0814	8.30542	9.43663	6.9
2	7	12	7Gtop12	G	top	8.1	13.5	9.2	9.8	0	9	11.3	9.5	1.5	7.4	10.7	9.5	8.4	1	3.86005	2.37697	12.0814	2.88617	5.28867
2	7	12	7Gbottom12	G	bottom	9.2	9.8	8.1	13.5	0	9	11.3	9.5	1.5	7.4	10.7	9.5	8.4	1	3.86005	1.51327	8.30542	2.01246	1.43178
2	7	12	7Rtop12	R	top	7.4	10.7	9.5	8.4	0	9	11.3	9.5	1.5	8.1	13.5	9.2	9.8	1	3.11448	1.7088	9.43663	2.88617	2.01246
2	7	12	7Rbottom12	R	bottom	9.5	8.4	7.4	10.7	0	9	11.3	9.5	1.5	8.1	13.5	9.2	9.8	1	3.11448	2.94279	6.9	5.28867	1.43178
2	7	13	7Bleft13	B	left	0.4	10.5	1.5	11.8	1	9.5	12.2	5.5	0.2	9.4	5.2	9.5	3.5	0	1.70294	9.25743	11.4935	10.4446	11.4809
2	7	13	7Bright13	B	right	1.5	11.8	0.4	10.5	1	9.5	12.2	5.5	0.2	9.4	5.2	9.5	3.5	0	1.70294	8.00999	12.2703	10.2942	11.5278
2	7	13	7Gtop13	G	top	9.5	12.2	5.5	0.2	0	0.4	10.5	1.5	11.8	9.4	5.2	9.5	3.5	0	12.6491	9.25743	8.00999	7.00071	8.7
2	7	13	7Gbottom13	G	bottom	5.5	0.2	9.5	12.2	0	0.4	10.5	1.5	11.8	9.4	5.2	9.5	3.5	0	12.6491	11.4935	12.2703	6.34114	5.18556
2	7	13	7Rtop13	R	top	9.4	5.2	9.5	3.5	0	0.4	10.5	1.5	11.8	9.5	12.2	5.5	0.2	0	1.70294	10.4446	10.2942	7.00071	6.34114
2	7	13	7Rbottom13	R	bottom	9.5	3.5	9.4	5.2	0	0.4	10.5	1.5	11.8	9.5	12.2	5.5	0.2	0	1.70294	11.4809	11.5278	8.7	5.18556
2	8	1	8Bleft1	B	left	0.3	4.9	8	0	0	2.2	14.3	7.8	15.7	0.9	14.2	2.1	2.3	0	9.12688	9.5901	13.1488	9.31933	3.16228
2	8	1	8Bright1	B	right	8	0	0.3	4.9	0	2.2	14.3	7.8	15.7	0.9	14.2	2.1	2.3	0	9.12688	15.4315	15.7013	15.8761	6.33246
2	8	1	8Gleft1	G	left	2.2	14.3	7.8	15.7	0	0.3	4.9	8	0	0.9	14.2	2.1	2.3	1	5.77235	9.5901	15.4315	1.30384	12.0004
2	8	1	8Gright1	G	right	7.8	15.7	2.2	14.3	0	0.3	4.9	8	0	0.9	14.2	2.1	2.3	0	5.77235	13.1488	15.7013	7.06116	14.5619
2	8	1	8Rtop1	R	top	0.9	14.2	2.1	2.3	0	0.3	4.9	8	0	2.2	14.3	7.8	15.7	1	11.9604	9.31933	15.8761	1.30384	7.06116
2	8	1	8Rbottom1	R	bottom	2.1	2.3	0.9	14.2	0	0.3	4.9	8	0	2.2	14.3	7.8	15.7	0	11.9604	3.16228	6.33246	12.0004	14.5619
2	8	2	8Btop2	B	top	0.4	11	3	0	0	4.7	16	2.8	15	2.6	11.3	3	3.5	0	11.3031	6.59469	4.66476	2.22036	7.93788
2	8	2	8Bbottom2	B	bottom	3	0	0.4	11	0	4.7	16	2.8	15	2.6	11.3	3	3.5	0	11.3031	16.0901	15.0013	11.3071	3.5
2	8	2	8Gtop2	G	top	4.7	16	2.8	15	0	0.4	11	3	0	2.6	11.3	3	3.5	0	2.14709	6.59469	16.0901	5.14782	12.6151
2	8	2	8Gbottom2	G	bottom	2.8	15	4.7	16	0	0.4	11	3	0	2.6	11.3	3	3.5	0	2.14709	4.66476	15.0013	3.7054	11.5017
2	8	2	8Rtop2	R	top	2.6	11.3	3	3.5	0	0.4	11	3	0	4.7	16	2.8	15	0	7.81025	2.22036	11.3071	5.14782	3.7054
2	8	2	8Rbottom2	R	bottom	3	3.5	2.6	11.3	0	0.4	11	3	0	4.7	16	2.8	15	0	7.81025	7.93788	3.5	12.6151	11.5017
2	8	3	8Btop3	B	top	9	13.5	3	0	0	6.4	5.5	4.2	16	3.5	14	2.9	5.2	0	14.7733	8.4119	5.41202	5.52268	10.3005
2	8	3	8Bbottom3	B	bottom	3	0	9	13.5	0	6.4	5.5	4.2	16	3.5	14	2.9	5.2	0	14.7733	6.46607	16.0449	14.0089	5.20096
2	8	3	8Gbottom3	G	bottom	6.4	5.5	4.2	16	0	9	13.5	3	0	3.5	14	2.9	5.2	0	10.728	8.4119	6.46607	8.98109	3.51283
2	8	3	8Gtop3	G	top	4.2	16	6.4	5.5	0	9	13.5	3	0	3.5	14	2.9	5.2	0	10.728	5.41202	16.0449	2.11896	10.878
2	8	3	8Rtop3	R	top	3.5	14	2.9	5.2	0	9	13.5	3	0	6.4	5.5	4.2	16	0	8.82043	5.52268	14.0089	8.98109	2.11896
2	8	3	8Rbottom3	R	bottom	2.9	5.2	3.5	14	0	9	13.5	3	0	6.4	5.5	4.2	16	0	8.82043	10.3005	5.20096	3.51283	10.878
2	8	4	8Btop4	B	top	0.5	13.5	2	4.8	0	1	16	8.2	6.7	3	10	0.4	4	0	8.82836	2.54951	10.2728	4.30116	9.50053
2	8	4	8Bbottom4	B	bottom	2	4.8	0.5	13.5	0	1	16	8.2	6.7	3	10	0.4	4	0	8.82836	11.2446	6.4846	5.29528	1.78885
2	8	4	8Gtop4	G	top	1	16	8.2	6.7	0	0.5	13.5	2	4.8	3	10	0.4	4	0	11.7614	2.54951	11.2446	6.32456	12.015
2	8	4	8Gbottom4	G	bottom	8.2	6.7	1	16	0	0.5	13.5	2	4.8	3	10	0.4	4	0	11.7614	10.2728	6.4846	6.15873	8.25409
2	8	4	8Rtop4	R	top	3	10	0.4	4	0	0.5	13.5	2	4.8	1	16	8.2	6.7	0	6.53911	4.30116	5.29528	6.32456	6.15873
2	8	4	8Rbottom4	R	bottom	0.4	4	3	10	0	0.5	13.5	2	4.8	1	16	8.2	6.7	0	6.53911	9.50053	1.78885	12.015	8.25409
2	8	5	8Bleft5	B	left	0	6.5	8.3	12.1	0	6.3	11.9	0.8	3.2	6	16	1.9	5	0	10.0125	8.29759	3.39559	11.2361	2.42074
2	8	5	8Bright5	B	right	8.3	12.1	0	6.5	0	6.3	11.9	0.8	3.2	6	16	1.9	5	0	10.0125	2.00998	11.6387	4.52769	9.55877
2	8	5	8Gtop5	G	top	6.3	11.9	0.8	3.2	0	0	6.5	8.3	12.1	6	16	1.9	5	0	10.2927	8.29759	2.00998	4.11096	8.18352
2	8	5	8Gbottom5	G	bottom	0.8	3.2	6.3	11.9	0	0	6.5	8.3	12.1	6	16	1.9	5	0	10.2927	3.39559	11.6387	13.8159	2.1095
2	8	5	8Rtop5	R	top	6	16	1.9	5	0	0	6.5	8.3	12.1	6.3	11.9	0.8	3.2	0	11.7393	11.2361	4.52769	4.11096	13.8159
2	8	5	8Rbottom5	R	bottom	1.9	5	6	16	0	0	6.5	8.3	12.1	6.3	11.9	0.8	3.2	0	11.7393	2.42074	9.55877	8.18352	2.1095
2	8	6	8Bleft6	B	left	0.4	4.9	7.3	9.9	0	5.6	0.8	8.5	3.9	0.3	12.5	0.8	1	0	8.52115	6.62193	8.16149	7.60066	3.92046
2	8	6	8Bright6	B	right	7.3	9.9	0.4	4.9	0	5.6	0.8	8.5	3.9	0.3	12.5	0.8	1	0	8.52115	9.25743	6.11882	7.46726	11.0209
2	8	6	8Gleft6	G	left	5.6	0.8	8.5	3.9	0	0.4	4.9	7.3	9.9	0.3	12.5	0.8	1	0	4.245	6.62193	9.25743	12.8445	4.80416
2	8	6	8Gright6	G	right	8.5	3.9	5.6	0.8	0	0.4	4.9	7.3	9.9	0.3	12.5	0.8	1	0	4.245	8.16149	6.11882	11.8828	8.228
2	8	6	8Rtop6	R	top	0.3	12.5	0.8	1	0	0.4	4.9	7.3	9.9	5.6	0.8	8.5	3.9	0	11.5109	7.60066	7.46726	12.8445	11.8828
2	8	6	8Rbottom6	R	bottom	0.8	1	0.3	12.5	0	0.4	4.9	7.3	9.9	5.6	0.8	8.5	3.9	0	11.5109	3.92046	11.0209	4.80416	8.228
2	8	7	8Bleft7	B	left	6.9	5.7	8.4	6.5	1	5.5	14.8	3.6	3.7	0	9.9	0.6	1.7	0	1.7	9.20706	3.85876	8.07775	7.46257
2	8	7	8Bright7	B	right	8.4	6.5	6.9	5.7	1	5.5	14.8	3.6	3.7	0	9.9	0.6	1.7	0	1.7	8.79204	5.55698	9.06201	9.1586
2	8	7	8Gtop7	G	top	5.5	14.8	3.6	3.7	0	6.9	5.7	8.4	6.5	0	9.9	0.6	1.7	0	11.2614	9.20706	8.79204	7.36614	13.9864
2	8	7	8Gbottom7	G	bottom	3.6	3.7	5.5	14.8	0	6.9	5.7	8.4	6.5	0	9.9	0.6	1.7	0	11.2614	3.85876	5.55698	7.16938	3.60555
2	8	7	8Rtop7	R	top	0	9.9	0.6	1.7	0	6.9	5.7	8.4	6.5	5.5	14.8	3.6	3.7	0	8.22192	8.07775	9.06201	7.36614	7.16938
2	8	7	8Rbottom7	R	bottom	0.6	1.7	0	9.9	0	6.9	5.7	8.4	6.5	5.5	14.8	3.6	3.7	0	8.22192	7.46257	9.1586	13.9864	3.60555
2	8	8	8Bright8	B	right	8.4	5.5	1	1	0	8.2	12.7	5	0	1	15.2	0.8	14.2	0	8.66083	7.20278	6.46607	12.2004	11.5521
2	8	8	8Bleft8	B	left	1	1	8.4	5.5	0	8.2	12.7	5	0	1	15.2	0.8	14.2	0	8.66083	13.7379	4.12311	14.2	13.2015
2	8	8	8Gtop8	G	top	8.2	12.7	5	0	0	8.4	5.5	1	1	1	15.2	0.8	14.2	0	13.0969	7.20278	13.7379	7.62168	7.5505
2	8	8	8Gbottom8	G	bottom	5	0	8.2	12.7	0	8.4	5.5	1	1	1	15.2	0.8	14.2	0	13.0969	6.46607	4.12311	15.7175	14.8081
2	8	8	8Rtop8	R	top	1	15.2	0.8	14.2	0	8.4	5.5	1	1	8.2	12.7	5	0	0	1.0198	12.2004	14.2	7.62168	15.7175
2	8	8	8Rbottom8	R	bottom	0.8	14.2	1	15.2	0	8.4	5.5	1	1	8.2	12.7	5	0	0	1.0198	11.5521	13.2015	7.5505	14.8081
2	8	9	8Bleft9	B	left	0.8	2	9	11.8	0	3.3	1.7	6.3	2	8.8	1.7	5.2	0	0	12.7781	2.51794	5.5	8.00562	4.83322
2	8	9	8Bright9	B	right	9	11.8	0.8	2	0	3.3	1.7	6.3	2	8.8	1.7	5.2	0	0	12.7781	11.5974	10.1651	10.102	12.3968
2	8	9	8Gleft9	G	left	3.3	1.7	6.3	2	0	0.8	2	9	11.8	8.8	1.7	5.2	0	0	3.01496	2.51794	11.5974	5.5	2.54951
2	8	9	8Gright9	G	right	6.3	2	3.3	1.7	0	0.8	2	9	11.8	8.8	1.7	5.2	0	1	3.01496	5.5	10.1651	2.51794	2.28254
2	8	9	8Rtop9	R	top	8.8	1.7	5.2	0	0	0.8	2	9	11.8	3.3	1.7	6.3	2	1	3.98121	8.00562	10.102	5.5	2.51794
2	8	9	8Rbottom9	R	bottom	5.2	0	8.8	1.7	0	0.8	2	9	11.8	3.3	1.7	6.3	2	0	3.98121	4.83322	12.3968	2.54951	2.28254
2	8	10	8Bleft10	B	left	0.6	8.1	8.3	5.3	0	0.3	6.8	5.7	0.6	7.6	13.9	3.8	0.5	0	8.19329	1.33417	9.06973	9.09065	8.24621
2	8	10	8Bright10	B	right	8.3	5.3	0.6	8.1	0	0.3	6.8	5.7	0.6	7.6	13.9	3.8	0.5	0	8.19329	8.13941	5.37122	8.62844	6.57951
2	8	10	8Gleft10	G	left	0.3	6.8	5.7	0.6	0	0.6	8.1	8.3	5.3	7.6	13.9	3.8	0.5	0	8.22192	1.33417	8.13941	10.1833	7.20694
2	8	10	8Gright10	G	right	5.7	0.6	0.3	6.8	0	0.6	8.1	8.3	5.3	7.6	13.9	3.8	0.5	0	8.22192	9.06973	5.37122	13.435	1.90263
2	8	10	8Rtop10	R	top	7.6	13.9	3.8	0.5	0	0.6	8.1	8.3	5.3	0.3	6.8	5.7	0.6	0	13.9284	9.09065	8.62844	10.1833	13.435
2	8	10	8Rbottom10	R	bottom	3.8	0.5	7.6	13.9	0	0.6	8.1	8.3	5.3	0.3	6.8	5.7	0.6	0	13.9284	8.24621	6.57951	7.20694	1.90263
2	8	11	8Bbottom11	B	bottom	8.5	5.1	8.6	10.9	0	7.9	5.8	4	3	8.2	12	7.7	0	0	5.80086	0.921954	4.96588	6.90652	5.16236
2	8	11	8Btop11	B	top	8.6	10.9	8.5	5.1	0	7.9	5.8	4	3	8.2	12	7.7	0	1	5.80086	5.14782	9.14166	1.17047	10.9371
2	8	11	8Gright11	G	right	7.9	5.8	4	3	0	8.5	5.1	8.6	10.9	8.2	12	7.7	0	1	4.80104	0.921954	5.14782	6.20725	5.80345
2	8	11	8Gleft11	G	left	4	3	7.9	5.8	0	8.5	5.1	8.6	10.9	8.2	12	7.7	0	0	4.80104	4.96588	9.14166	9.93177	4.7634
2	8	11	8Rtop11	R	top	8.2	12	7.7	0	0	8.5	5.1	8.6	10.9	7.9	5.8	4	3	1	12.0104	6.90652	1.17047	6.20725	9.93177
2	8	11	8Rbottom11	R	bottom	7.7	0	8.2	12	0	8.5	5.1	8.6	10.9	7.9	5.8	4	3	0	12.0104	5.16236	10.9371	5.80345	4.7634
2	8	12	8Btop12	B	top	0.5	11.5	2.9	3.7	0	4.2	3.6	8.7	5.2	2.3	9	6	0	0	8.16088	8.72353	10.3407	3.08058	12.7475
2	8	12	8Bbottom12	B	bottom	2.9	3.7	0.5	11.5	0	4.2	3.6	8.7	5.2	2.3	9	6	0	0	8.16088	1.30384	5.99083	5.33385	4.82701
2	8	12	8Gleft12	G	left	4.2	3.6	8.7	5.2	1	0.5	11.5	2.9	3.7	2.3	9	6	0	0	4.77598	8.72353	1.30384	5.72451	4.02492
2	8	12	8Gright12	G	right	8.7	5.2	4.2	3.6	1	0.5	11.5	2.9	3.7	2.3	9	6	0	0	4.77598	10.3407	5.99083	7.44312	5.85918
2	8	12	8Rtop12	R	top	2.3	9	6	0	0	0.5	11.5	2.9	3.7	4.2	3.6	8.7	5.2	0	9.73088	3.08058	5.33385	5.72451	7.44312
2	8	12	8Rbottom12	R	bottom	6	0	2.3	9	0	0.5	11.5	2.9	3.7	4.2	3.6	8.7	5.2	0	9.73088	12.7475	4.82701	4.02492	5.85918
2	8	13	8Bleft13	B	left	0.7	2.6	9	10.4	0	0.2	9.8	8	12.6	0.9	12.2	7.4	0	0	11.3899	7.21734	12.381	9.60208	7.18679
2	8	13	8Bright13	B	right	9	10.4	0.7	2.6	0	0.2	9.8	8	12.6	0.9	12.2	7.4	0	0	11.3899	8.82043	2.41661	8.29759	10.5224
2	8	13	8Gleft13	G	left	0.2	9.8	8	12.6	0	0.7	2.6	9	10.4	0.9	12.2	7.4	0	0	8.28734	7.21734	8.82043	2.5	12.1606
2	8	13	8Gright13	G	right	8	12.6	0.2	9.8	0	0.7	2.6	9	10.4	0.9	12.2	7.4	0	0	8.28734	12.381	2.41661	7.11126	12.6143
2	8	13	8Rtop13	R	top	0.9	12.2	7.4	0	0	0.7	2.6	9	10.4	0.2	9.8	8	12.6	0	13.8235	9.60208	8.29759	2.5	7.11126
2	8	13	8Rbottom13	R	bottom	7.4	0	0.9	12.2	0	0.7	2.6	9	10.4	0.2	9.8	8	12.6	0	13.8235	7.18679	10.5224	12.1606	12.6143
2	8	14	8Bleft14	B	left	1.8	8.5	7.4	9.5	.	8.9	14.8	9	0.8	0.3	9.5	0.7	2.5	0	5.68859	9.4921	10.5418	1.80278	6.1
2	8	14	8Bright14	B	right	7.4	9.5	1.8	8.5	.	8.9	14.8	9	0.8	0.3	9.5	0.7	2.5	0	5.68859	5.50818	8.8459	7.1	9.68969
2	8	14	8Gtop14	G	top	8.9	14.8	9	0.8	0	1.8	8.5	7.4	9.5	0.3	9.5	0.7	2.5	0	14.0004	9.4921	5.50818	10.102	14.7828
2	8	14	8Gbottom14	G	bottom	9	0.8	8.9	14.8	0	1.8	8.5	7.4	9.5	0.3	9.5	0.7	2.5	0	14.0004	10.5418	8.8459	12.3037	8.47231
2	8	14	8Rtop14	R	top	0.3	9.5	0.7	2.5	0	1.8	8.5	7.4	9.5	8.9	14.8	9	0.8	0	7.01142	1.80278	7.1	10.102	12.3037
2	8	14	8Rbottom14	R	bottom	0.7	2.5	0.3	9.5	0	1.8	8.5	7.4	9.5	8.9	14.8	9	0.8	0	7.01142	6.1	9.68969	14.7828	8.47231
2	9	1	9Btop1	B	top	4.4	9.3	1.6	0.4	0	3.1	8.8	7.5	1.3	1.7	11.3	8.7	1.6	1	9.33006	1.39284	8.57963	3.36006	8.8193
2	9	1	9Bbottom1	B	bottom	1.6	0.4	4.4	9.3	0	3.1	8.8	7.5	1.3	1.7	11.3	8.7	1.6	0	9.33006	8.53288	5.96825	10.9005	7.20069
2	9	1	9Gleft1	G	left	3.1	8.8	7.5	1.3	0	4.4	9.3	1.6	0.4	1.7	11.3	8.7	1.6	1	8.6954	1.39284	8.53288	2.86531	9.1214
2	9	1	9Gright1	G	right	7.5	1.3	3.1	8.8	0	4.4	9.3	1.6	0.4	1.7	11.3	8.7	1.6	1	8.6954	8.57963	5.96825	11.5603	1.23693
2	9	1	9Rleft1	R	left	1.7	11.3	8.7	1.6	0	4.4	9.3	1.6	0.4	3.1	8.8	7.5	1.3	0	11.962	3.36006	10.9005	2.86531	11.5603
2	9	1	9Rright1	R	right	8.7	1.6	1.7	11.3	0	4.4	9.3	1.6	0.4	3.1	8.8	7.5	1.3	1	11.962	8.8193	7.20069	9.1214	1.23693
2	9	2	9Btop2	B	top	8.3	14.2	8.7	3.2	0	2.4	9.8	1.7	8.6	0.3	0	2.5	0	0	11.0073	7.36003	8.65563	16.2985	15.3388
2	9	2	9Bbottom2	B	bottom	8.7	3.2	8.3	14.2	0	2.4	9.8	1.7	8.6	0.3	0	2.5	0	0	11.0073	9.12414	8.84081	8.98888	6.97711
2	9	2	9Gtop2	G	top	2.4	9.8	1.7	8.6	0	8.3	14.2	8.7	3.2	0.3	0	2.5	0	0	1.38924	7.36003	9.12414	10.0225	9.80051
2	9	2	9Gbottom2	G	bottom	1.7	8.6	2.4	9.8	0	8.3	14.2	8.7	3.2	0.3	0	2.5	0	0	1.38924	8.65563	8.84081	8.71321	8.63713
2	9	2	9Rleft2	R	left	0.3	0	2.5	0	0	8.3	14.2	8.7	3.2	2.4	9.8	1.7	8.6	0	2.2	16.2985	8.98888	10.0225	8.71321
2	9	2	9Rright2	R	right	2.5	0	0.3	0	0	8.3	14.2	8.7	3.2	2.4	9.8	1.7	8.6	0	2.2	15.3388	6.97711	9.80051	8.63713
2	9	3	9Bleft3	B	left	6.5	11.2	8.9	11.6	0	1.1	11.5	0.9	0	3.7	14.6	5.1	9.6	1	2.43311	5.40833	12.522	4.40454	2.12603
2	9	3	9Bright3	B	right	8.9	11.6	6.5	11.2	0	1.1	11.5	0.9	0	3.7	14.6	5.1	9.6	0	2.43311	7.80064	14.0911	6.00333	4.29418
2	9	3	9Gtop3	G	top	1.1	11.5	0.9	0	0	6.5	11.2	8.9	11.6	3.7	14.6	5.1	9.6	0	11.5017	5.40833	7.80064	4.04599	4.42832
2	9	3	9Gbottom3	G	bottom	0.9	0	1.1	11.5	0	6.5	11.2	8.9	11.6	3.7	14.6	5.1	9.6	0	11.5017	12.522	14.0911	14.8661	10.4785
2	9	3	9Rtop3	R	top	3.7	14.6	5.1	9.6	0	6.5	11.2	8.9	11.6	1.1	11.5	0.9	0	0	5.1923	4.40454	6.00333	4.04599	14.8661
2	9	3	9Rbottom3	R	bottom	5.1	9.6	3.7	14.6	0	6.5	11.2	8.9	11.6	1.1	11.5	0.9	0	1	5.1923	2.12603	4.29418	4.42832	10.4785
2	9	4	9Btop4	B	top	9.5	14.9	9.2	6.2	0	1.2	13	1.1	0.5	0.5	16	9.2	2	0	8.70517	8.51469	16.6709	9.06697	12.9035
2	9	4	9Bbottom4	B	bottom	9.2	6.2	9.5	14.9	0	1.2	13	1.1	0.5	0.5	16	9.2	2	0	8.70517	10.4995	9.90454	13.1046	4.2
2	9	4	9Gtop4	G	top	1.2	13	1.1	0.5	0	9.5	14.9	9.2	6.2	0.5	16	9.2	2	0	12.5004	8.51469	10.4995	3.08058	13.6015
2	9	4	9Gbottom4	G	bottom	1.1	0.5	1.2	13	0	9.5	14.9	9.2	6.2	0.5	16	9.2	2	0	12.5004	16.6709	9.90454	15.5116	8.23772
2	9	4	9Rtop4	R	top	0.5	16	9.2	2	0	9.5	14.9	9.2	6.2	1.2	13	1.1	0.5	0	16.483	9.06697	13.1046	3.08058	15.5116
2	9	4	9Rbottom4	R	bottom	9.2	2	0.5	16	0	9.5	14.9	9.2	6.2	1.2	13	1.1	0.5	0	16.483	12.9035	4.2	13.6015	8.23772
2	9	5	9Btop5	B	top	1.7	13.4	8.5	1	0	8.6	8.4	5.5	2.5	0.6	0.3	5.7	0	0	14.1421	8.52115	11.5434	13.1461	13.9843
2	9	5	9Bbottom5	B	bottom	8.5	1	1.7	13.4	0	8.6	8.4	5.5	2.5	0.6	0.3	5.7	0	0	14.1421	7.40068	3.3541	7.93095	2.97321
2	9	5	9Gtop5	G	top	8.6	8.4	5.5	2.5	0	1.7	13.4	8.5	1	0.6	0.3	5.7	0	0	6.66483	8.52115	7.40068	11.3846	8.88651
2	9	5	9Gbottom5	G	bottom	5.5	2.5	8.6	8.4	0	1.7	13.4	8.5	1	0.6	0.3	5.7	0	1	6.66483	11.5434	3.3541	5.37122	2.50799
2	9	5	9Rleft5	R	left	0.6	0.3	5.7	0	0	1.7	13.4	8.5	1	8.6	8.4	5.5	2.5	0	5.10882	13.1461	7.93095	11.3846	5.37122
2	9	5	9Rright5	R	right	5.7	0	0.6	0.3	0	1.7	13.4	8.5	1	8.6	8.4	5.5	2.5	1	5.10882	13.9843	2.97321	8.88651	2.50799
2	9	6	9Bleft6	B	left	3	0.3	8.3	1.2	0	2	12	6.7	3.4	0.6	0.2	8.7	7.3	0	5.37587	11.7427	4.82701	2.40208	9.02718
2	9	6	9Bright6	B	right	8.3	1.2	3	0.3	0	2	12	6.7	3.4	0.6	0.2	8.7	7.3	0	5.37587	12.5032	2.72029	7.76466	6.1131
2	9	6	9Gtop6	G	top	2	12	6.7	3.4	0	3	0.3	8.3	1.2	0.6	0.2	8.7	7.3	0	9.80051	11.7427	12.5032	11.8828	8.18413
2	9	6	9Gbottom6	G	bottom	6.7	3.4	2	12	0	3	0.3	8.3	1.2	0.6	0.2	8.7	7.3	0	9.80051	4.82701	2.72029	6.8884	4.38292
2	9	6	9Rleft6	R	left	0.6	0.2	8.7	7.3	0	3	0.3	8.3	1.2	2	12	6.7	3.4	0	10.7713	2.40208	7.76466	11.8828	6.8884
2	9	6	9Rright6	R	right	8.7	7.3	0.6	0.2	0	3	0.3	8.3	1.2	2	12	6.7	3.4	0	10.7713	9.02718	6.1131	8.18413	4.38292
2	9	7	9Bleft7	B	left	3.7	5.2	9	7.8	0	2.1	1.3	8.8	2.2	2	3.4	6.6	0.8	0	5.90339	4.21545	5.91692	2.47588	5.26972
2	9	7	9Bright7	B	right	9	7.8	3.7	5.2	0	2.1	1.3	8.8	2.2	2	3.4	6.6	0.8	0	5.90339	9.47945	5.60357	8.26801	7.4
2	9	7	9Gleft7	G	left	2.1	1.3	8.8	2.2	0	3.7	5.2	9	7.8	2	3.4	6.6	0.8	1	6.76018	4.21545	9.47945	2.10238	4.52769
2	9	7	9Gright7	G	right	8.8	2.2	2.1	1.3	0	3.7	5.2	9	7.8	2	3.4	6.6	0.8	0	6.76018	5.91692	5.60357	6.90507	2.60768
2	9	7	9Rleft7	R	left	2	3.4	6.6	0.8	0	3.7	5.2	9	7.8	2.1	1.3	8.8	2.2	0	5.28394	2.47588	8.26801	2.10238	6.90507
2	9	7	9Rright7	R	right	6.6	0.8	2	3.4	0	3.7	5.2	9	7.8	2.1	1.3	8.8	2.2	1	5.28394	5.26972	7.4	4.52769	2.60768
2	9	8	9Btop8	B	top	9	10.3	3.5	0	0	9.2	6.9	8.8	2.4	1.5	0	0.5	1	1	11.6765	3.40588	7.90253	12.7413	12.5992
2	9	8	9Bbottom8	B	bottom	3.5	0	9	10.3	0	9.2	6.9	8.8	2.4	1.5	0	0.5	1	1	11.6765	8.94986	5.81808	2	3.16228
2	9	8	9Gtop8	G	top	9.2	6.9	8.8	2.4	0	9	10.3	3.5	0	1.5	0	0.5	1	1	4.51774	3.40588	8.94986	10.3392	10.5119
2	9	8	9Gbottom8	G	bottom	8.8	2.4	9.2	6.9	0	9	10.3	3.5	0	1.5	0	0.5	1	0	4.51774	7.90253	5.81808	7.6844	8.41724
2	9	8	9Rright8	R	right	1.5	0	0.5	1	1	9	10.3	3.5	0	9.2	6.9	8.8	2.4	1	1.41421	12.7413	2	10.3392	7.6844
2	9	8	9Rleft8	R	left	0.5	1	1.5	0	1	9	10.3	3.5	0	9.2	6.9	8.8	2.4	0	1.41421	12.5992	3.16228	10.5119	8.41724
2	9	9	9Bleft9	B	left	7.5	3.7	8.8	3	0	8.8	5.8	7.2	1.2	6.8	9.5	7.2	6	1	1.47648	2.46982	2.51794	5.84209	2.31948
2	9	9	9Bright9	B	right	8.8	3	7.5	3.7	0	8.8	5.8	7.2	1.2	6.8	9.5	7.2	6	1	1.47648	2.8	2.40832	6.80074	3.4
2	9	9	9Gtop9	G	top	8.8	5.8	7.2	1.2	0	7.5	3.7	8.8	3	6.8	9.5	7.2	6	1	4.87032	2.46982	2.8	4.20595	1.61245
2	9	9	9Gbottom9	G	bottom	7.2	1.2	8.8	5.8	0	7.5	3.7	8.8	3	6.8	9.5	7.2	6	1	4.87032	2.51794	2.40832	8.30963	4.8
2	9	9	9Rleft9	R	left	6.8	9.5	7.2	6	1	7.5	3.7	8.8	3	8.8	5.8	7.2	1.2	1	3.52278	5.84209	6.80074	4.20595	8.30963
2	9	9	9Rright9	R	right	7.2	6	6.8	9.5	1	7.5	3.7	8.8	3	8.8	5.8	7.2	1.2	1	3.52278	2.31948	3.4	1.61245	4.8
2	9	10	9Btop10	B	top	9	6.9	9.5	4.3	0	2.5	0	8.7	3	1.1	5	1.7	14.5	0	2.64764	9.47945	3.91152	8.12527	10.538
2	9	10	9Bbottom10	B	bottom	9.5	4.3	9	6.9	0	2.5	0	8.7	3	1.1	5	1.7	14.5	1	2.64764	8.21523	1.52643	8.42912	12.8406
2	9	10	9Gleft10	G	left	2.5	0	8.7	3	0	9	6.9	9.5	4.3	1.1	5	1.7	14.5	0	6.88767	9.47945	8.21523	5.1923	14.5221
2	9	10	9Gright10	G	right	8.7	3	2.5	0	0	9	6.9	9.5	4.3	1.1	5	1.7	14.5	1	6.88767	3.91152	1.52643	7.85875	13.4629
2	9	10	9Rbottom10	R	bottom	1.1	5	1.7	14.5	0	9	6.9	9.5	4.3	2.5	0	8.7	3	0	9.51893	8.12527	8.42912	5.1923	7.85875
2	9	10	9Rtop10	R	top	1.7	14.5	1.1	5	0	9	6.9	9.5	4.3	2.5	0	8.7	3	0	9.51893	10.538	12.8406	14.5221	13.4629
2	9	11	9Bright11	B	right	9.2	10.4	3.3	8	0	2	0	8.8	2	0.7	13.5	0.6	0.3	0	6.36946	12.6491	8.40952	9.04765	13.2654
2	9	11	9Bleft11	B	left	3.3	8	9.2	10.4	0	2	0	8.8	2	0.7	13.5	0.6	0.3	0	6.36946	8.10494	8.13941	6.08358	8.15966
2	9	11	9Gleft11	G	left	2	0	8.8	2	0	9.2	10.4	3.3	8	0.7	13.5	0.6	0.3	0	7.08802	12.6491	8.10494	13.5624	1.43178
2	9	11	9Gright11	G	right	8.8	2	2	0	0	9.2	10.4	3.3	8	0.7	13.5	0.6	0.3	0	7.08802	8.40952	8.13941	14.0663	8.37437
2	9	11	9Rtop11	R	top	0.7	13.5	0.6	0.3	0	9.2	10.4	3.3	8	2	0	8.8	2	0	13.2004	9.04765	6.08358	13.5624	14.0663
2	9	11	9Rbottom11	R	bottom	0.6	0.3	0.7	13.5	0	9.2	10.4	3.3	8	2	0	8.8	2	0	13.2004	13.2654	8.15966	1.43178	8.37437
2	9	12	9Bleft12	B	left	0.7	0.4	5.6	5	0	2.6	5.3	4.4	5.3	2.3	1.8	8.4	4.6	1	6.72086	5.25547	6.14003	2.12603	8.77097
2	9	12	9Bright12	B	right	5.6	5	0.7	0.4	0	2.6	5.3	4.4	5.3	2.3	1.8	8.4	4.6	1	6.72086	3.01496	1.23693	4.59674	2.82843
2	9	12	9Gleft12	G	left	2.6	5.3	4.4	5.3	1	0.7	0.4	5.6	5	2.3	1.8	8.4	4.6	1	1.8	5.25547	3.01496	3.51283	5.84209
2	9	12	9Gright12	G	right	4.4	5.3	2.6	5.3	1	0.7	0.4	5.6	5	2.3	1.8	8.4	4.6	1	1.8	6.14003	1.23693	4.08167	4.06079
2	9	12	9Rleft12	R	left	2.3	1.8	8.4	4.6	0	0.7	0.4	5.6	5	2.6	5.3	4.4	5.3	1	6.71193	2.12603	4.59674	3.51283	4.08167
2	9	12	9Rright12	R	right	8.4	4.6	2.3	1.8	0	0.7	0.4	5.6	5	2.6	5.3	4.4	5.3	1	6.71193	8.77097	2.82843	5.84209	4.06079
2	9	13	9Btop13	B	top	8	6.8	7.8	2	0	0.2	0	6.2	0.5	5	5.2	8.9	2	1	4.80416	10.3479	6.5521	3.4	4.88365
2	9	13	9Bbottom13	B	bottom	7.8	2	8	6.8	0	0.2	0	6.2	0.5	5	5.2	8.9	2	1	4.80416	7.85875	2.19317	4.25206	1.1
2	9	13	9Gleft13	G	left	0.2	0	6.2	0.5	0	8	6.8	7.8	2	5	5.2	8.9	2	0	6.0208	10.3479	7.85875	7.07672	8.92693
2	9	13	9Gright13	G	right	6.2	0.5	0.2	0	0	8	6.8	7.8	2	5	5.2	8.9	2	0	6.0208	6.5521	2.19317	4.85077	3.08869
2	9	13	9Rleft13	R	left	5	5.2	8.9	2	0	8	6.8	7.8	2	0.2	0	6.2	0.5	1	5.0448	3.4	4.25206	7.07672	4.85077
2	9	13	9Rright13	R	right	8.9	2	5	5.2	0	8	6.8	7.8	2	0.2	0	6.2	0.5	1	5.0448	4.88365	1.1	8.92693	3.08869
2	9	14	9Bleft14	B	left	0.9	0.3	5.4	0	0	1.8	13.2	3.4	0.4	2.1	0.4	9.2	1.8	1	4.50999	12.9314	2.502	1.20416	8.43445
2	9	14	9Bright14	B	right	5.4	0	0.9	0.3	0	1.8	13.2	3.4	0.4	2.1	0.4	9.2	1.8	0	4.50999	13.6821	2.03961	3.32415	4.20476
2	9	14	9Gtop14	G	top	1.8	13.2	3.4	0.4	0	0.9	0.3	5.4	0	2.1	0.4	9.2	1.8	0	12.8996	12.9314	13.6821	12.8035	13.5912
2	9	14	9Gbottom14	G	bottom	3.4	0.4	1.8	13.2	0	0.9	0.3	5.4	0	2.1	0.4	9.2	1.8	1	12.8996	2.502	2.03961	1.3	5.96657
2	9	14	9Rleft14	R	left	2.1	0.4	9.2	1.8	0	0.9	0.3	5.4	0	1.8	13.2	3.4	0.4	1	7.23671	1.20416	3.32415	12.8035	1.3
2	9	14	9Rright14	R	right	9.2	1.8	2.1	0.4	0	0.9	0.3	5.4	0	1.8	13.2	3.4	0.4	0	7.23671	8.43445	4.20476	13.5912	5.96657
2	10	1	10Bleft1	B	left	5.5	16	9.1	14.4	0	2.9	4.4	8.2	11.3	1.1	6.1	1.1	0.6	0	3.93954	11.8878	5.42033	10.8337	16.0162
2	10	1	10Bright1	B	right	9.1	14.4	5.5	16	0	2.9	4.4	8.2	11.3	1.1	6.1	1.1	0.6	0	3.93954	11.7661	3.228	11.5278	15.9512
2	10	1	10Gleft1	G	left	2.9	4.4	8.2	11.3	0	5.5	16	9.1	14.4	1.1	6.1	1.1	0.6	1	8.70057	11.8878	11.7661	2.47588	4.20476
2	10	1	10Gright1	G	right	8.2	11.3	2.9	4.4	0	5.5	16	9.1	14.4	1.1	6.1	1.1	0.6	0	8.70057	5.42033	3.228	8.80057	12.8413
2	10	1	10Rtop1	R	top	1.1	6.1	1.1	0.6	1	5.5	16	9.1	14.4	2.9	4.4	8.2	11.3	1	5.5	10.8337	11.5278	2.47588	8.80057
2	10	1	10Rbottom1	R	bottom	1.1	0.6	1.1	6.1	1	5.5	16	9.1	14.4	2.9	4.4	8.2	11.3	0	5.5	16.0162	15.9512	4.20476	12.8413
2	10	2	10Bleft2	B	left	5.3	14.8	8.8	12.5	0	1.8	15.5	8	2.2	4.2	2.4	4.3	0	0	4.18808	3.56931	12.886	12.4487	14.8337
2	10	2	10Bright2	B	right	8.8	12.5	5.3	14.8	0	1.8	15.5	8	2.2	4.2	2.4	4.3	0	0	4.18808	7.61577	10.331	11.0982	13.2853
2	10	2	10Gtop2	G	top	1.8	15.5	8	2.2	0	5.3	14.8	8.8	12.5	4.2	2.4	4.3	0	0	14.6741	3.56931	7.61577	13.318	15.7003
2	10	2	10Gbottom2	G	bottom	8	2.2	1.8	15.5	0	5.3	14.8	8.8	12.5	4.2	2.4	4.3	0	1	14.6741	12.886	10.331	3.80526	4.30465
2	10	2	10Rtop2	R	top	4.2	2.4	4.3	0	0	5.3	14.8	8.8	12.5	1.8	15.5	8	2.2	0	2.40208	12.4487	11.0982	13.318	3.80526
2	10	2	10Rbottom2	R	bottom	4.3	0	4.2	2.4	0	5.3	14.8	8.8	12.5	1.8	15.5	8	2.2	1	2.40208	14.8337	13.2853	15.7003	4.30465
2	10	3	10Btop3	B	top	4.5	16	2.6	1.9	0	8	11.4	3	15.9	1.1	11.4	7	2.2	1	14.2274	5.78014	1.50333	5.72014	14.0246
2	10	3	10Bbottom3	B	bottom	2.6	1.9	4.5	16	0	8	11.4	3	15.9	1.1	11.4	7	2.2	0	14.2274	10.9275	14.0057	9.61769	4.41022
2	10	3	10Gbottom3	G	bottom	8	11.4	3	15.9	0	4.5	16	2.6	1.9	1.1	11.4	7	2.2	0	6.72681	5.78014	10.9275	6.9	9.25419
2	10	3	10Gtop3	G	top	3	15.9	8	11.4	0	4.5	16	2.6	1.9	1.1	11.4	7	2.2	1	6.72681	1.50333	14.0057	4.88467	14.272
2	10	3	10Rleft3	R	left	1.1	11.4	7	2.2	0	4.5	16	2.6	1.9	8	11.4	3	15.9	0	10.9293	5.72014	9.61769	6.9	4.88467
2	10	3	10Rright3	R	right	7	2.2	1.1	11.4	0	4.5	16	2.6	1.9	8	11.4	3	15.9	0	10.9293	14.0246	4.41022	9.25419	14.272
2	10	4	10Btop4	B	top	2.3	16	4.2	14	0	6.4	13.5	7.6	11.6	9	11.3	7.4	2.9	0	2.75862	4.80208	6.8884	8.18413	14.0577
2	10	4	10Bbottom4	B	bottom	4.2	14	2.3	16	0	6.4	13.5	7.6	11.6	9	11.3	7.4	2.9	0	2.75862	2.2561	4.16173	5.50727	11.5521
2	10	4	10Gtop4	G	top	6.4	13.5	7.6	11.6	0	2.3	16	4.2	14	9	11.3	7.4	2.9	0	2.24722	4.80208	2.2561	3.40588	10.6471
2	10	4	10Gbottom4	G	bottom	7.6	11.6	6.4	13.5	0	2.3	16	4.2	14	9	11.3	7.4	2.9	1	2.24722	6.8884	4.16173	1.43178	8.7023
2	10	4	10Rtop4	R	top	9	11.3	7.4	2.9	0	2.3	16	4.2	14	6.4	13.5	7.6	11.6	1	8.55102	8.18413	5.50727	3.40588	1.43178
2	10	4	10Rbottom4	R	bottom	7.4	2.9	9	11.3	0	2.3	16	4.2	14	6.4	13.5	7.6	11.6	0	8.55102	14.0577	11.5521	10.6471	8.7023
2	10	5	10Bleft5	B	left	3.6	14.5	8	15.8	0	1.5	5.3	2	0	8	11.3	0.5	13.3	0	4.58803	9.43663	14.588	5.44059	3.32415
2	10	5	10Bright5	B	right	8	15.8	3.6	14.5	0	1.5	5.3	2	0	8	11.3	0.5	13.3	0	4.58803	12.3491	16.9009	4.5	7.90569
2	10	5	10Gtop5	G	top	1.5	5.3	2	0	0	3.6	14.5	8	15.8	8	11.3	0.5	13.3	0	5.32353	9.43663	12.3491	8.8459	8.06226
2	10	5	10Gbottom5	G	bottom	2	0	1.5	5.3	0	3.6	14.5	8	15.8	8	11.3	0.5	13.3	0	5.32353	14.588	16.9009	12.7941	13.3843
2	10	5	10Rright5	R	right	8	11.3	0.5	13.3	0	3.6	14.5	8	15.8	1.5	5.3	2	0	0	7.76209	5.44059	4.5	8.8459	12.7941
2	10	5	10Rleft5	R	left	0.5	13.3	8	11.3	0	3.6	14.5	8	15.8	1.5	5.3	2	0	0	7.76209	3.32415	7.90569	8.06226	13.3843
2	10	6	10Bleft6	B	left	1	1.1	9.1	7.5	0	3	9	6.5	3.5	1.2	15	4.9	10.5	0	10.3233	8.14923	6.00083	13.9014	10.1769
2	10	6	10Bright6	B	right	9.1	7.5	1	1.1	0	3	9	6.5	3.5	1.2	15	4.9	10.5	0	10.3233	6.28172	4.77074	10.8931	5.1614
2	10	6	10Gtop6	G	top	3	9	6.5	3.5	0	1	1.1	9.1	7.5	1.2	15	4.9	10.5	0	6.5192	8.14923	6.28172	6.26418	2.42074
2	10	6	10Gbottom6	G	bottom	6.5	3.5	3	9	0	1	1.1	9.1	7.5	1.2	15	4.9	10.5	0	6.5192	6.00083	4.77074	12.6625	7.18053
2	10	6	10Rleft6	R	left	1.2	15	4.9	10.5	0	1	1.1	9.1	7.5	3	9	6.5	3.5	0	5.8258	13.9014	10.8931	6.26418	12.6625
2	10	6	10Rright6	R	right	4.9	10.5	1.2	15	0	1	1.1	9.1	7.5	3	9	6.5	3.5	0	5.8258	10.1769	5.1614	2.42074	7.18053
2	10	7	10Bright7	B	right	9.1	12.4	3	15.2	0	5	14.5	3.5	6.2	7.8	9.9	6.5	4	1	6.71193	4.60652	8.35464	2.8178	8.79318
2	10	7	10Bleft7	B	left	3	15.2	9.1	12.4	0	5	14.5	3.5	6.2	7.8	9.9	6.5	4	0	6.71193	2.11896	9.01388	7.15052	11.7341
2	10	7	10Gtop7	G	top	5	14.5	3.5	6.2	0	9.1	12.4	3	15.2	7.8	9.9	6.5	4	1	8.43445	4.60652	2.11896	5.38516	10.6066
2	10	7	10Gbottom7	G	bottom	3.5	6.2	5	14.5	0	9.1	12.4	3	15.2	7.8	9.9	6.5	4	0	8.43445	8.35464	9.01388	5.67274	3.72022
2	10	7	10Rtop7	R	top	7.8	9.9	6.5	4	0	9.1	12.4	3	15.2	5	14.5	3.5	6.2	1	6.04152	2.8178	7.15052	5.38516	5.67274
2	10	7	10Rbottom7	R	bottom	6.5	4	7.8	9.9	0	9.1	12.4	3	15.2	5	14.5	3.5	6.2	0	6.04152	8.79318	11.7341	10.6066	3.72022
2	10	8	10Btop8	B	top	9.3	12	2.7	1.8	0	8.1	9	7.4	3	1.1	15.2	4.6	16	0	12.1491	3.2311	9.19837	8.80227	6.17171
2	10	8	10Bbottom8	B	bottom	2.7	1.8	9.3	12	0	8.1	9	7.4	3	1.1	15.2	4.6	16	0	12.1491	9	4.85077	13.4952	14.3265
2	10	8	10Gtop8	G	top	8.1	9	7.4	3	0	9.3	12	2.7	1.8	1.1	15.2	4.6	16	0	6.0407	3.2311	9	9.35094	7.82624
2	10	8	10Gbottom8	G	bottom	7.4	3	8.1	9	0	9.3	12	2.7	1.8	1.1	15.2	4.6	16	0	6.0407	9.19837	4.85077	13.7306	13.2981
2	10	8	10Rleft8	R	left	1.1	15.2	4.6	16	0	9.3	12	2.7	1.8	8.1	9	7.4	3	0	3.59026	8.80227	13.4952	9.35094	13.7306
2	10	8	10Rright8	R	right	4.6	16	1.1	15.2	0	9.3	12	2.7	1.8	8.1	9	7.4	3	0	3.59026	6.17171	14.3265	7.82624	13.2981
2	10	9	10Btop9	B	top	9	15	6.5	2.5	0	3.2	16	4.5	4.3	3.5	14	2.5	0	0	12.7475	5.88558	11.6078	5.59017	16.3478
2	10	9	10Bbottom9	B	bottom	6.5	2.5	9	15	0	3.2	16	4.5	4.3	3.5	14	2.5	0	1	12.7475	13.8975	2.69072	11.8849	4.71699
2	10	9	10Gtop9	G	top	3.2	16	4.5	4.3	0	9	15	6.5	2.5	3.5	14	2.5	0	0	11.772	5.88558	13.8975	2.02237	16.0153
2	10	9	10Gbottom9	G	bottom	4.5	4.3	3.2	16	0	9	15	6.5	2.5	3.5	14	2.5	0	1	11.772	11.6078	2.69072	9.75141	4.74236
2	10	9	10Rtop9	R	top	3.5	14	2.5	0	0	9	15	6.5	2.5	3.2	16	4.5	4.3	0	14.0357	5.59017	11.8849	2.02237	9.75141
2	10	9	10Rbottom9	R	bottom	2.5	0	3.5	14	0	9	15	6.5	2.5	3.2	16	4.5	4.3	0	14.0357	16.3478	4.71699	16.0153	4.74236
2	10	10	10Btop10	B	top	2.7	14.9	6.6	3.5	0	8.8	12.4	1.5	15.5	2	7.4	0.6	5.2	1	12.0487	6.59242	1.34164	7.5326	9.92472
2	10	10	10Bbottom10	B	bottom	6.6	3.5	2.7	14.9	0	8.8	12.4	1.5	15.5	2	7.4	0.6	5.2	0	12.0487	9.16788	13.0388	6.03075	6.23618
2	10	10	10Gright10	G	right	8.8	12.4	1.5	15.5	0	2.7	14.9	6.6	3.5	2	7.4	0.6	5.2	0	7.93095	6.59242	9.16788	8.44038	10.9124
2	10	10	10Gleft10	G	left	1.5	15.5	8.8	12.4	0	2.7	14.9	6.6	3.5	2	7.4	0.6	5.2	1	7.93095	1.34164	13.0388	8.11542	10.3392
2	10	10	10Rtop10	R	top	2	7.4	0.6	5.2	1	2.7	14.9	6.6	3.5	8.8	12.4	1.5	15.5	0	2.60768	7.5326	6.03075	8.44038	8.11542
2	10	10	10Rbottom10	R	bottom	0.6	5.2	2	7.4	1	2.7	14.9	6.6	3.5	8.8	12.4	1.5	15.5	0	2.60768	9.92472	6.23618	10.9124	10.3392
2	10	11	10Btop11	B	top	7.5	8.3	4	3.8	0	7	3	8.7	2	2.1	11.4	8.4	10.8	1	5.70088	5.32353	6.41327	6.22656	2.65707
2	10	11	10Bbottom11	B	bottom	4	3.8	7.5	8.3	0	7	3	8.7	2	2.1	11.4	8.4	10.8	0	5.70088	3.10483	5.03289	7.8339	8.26801
2	10	11	10Gleft11	G	left	7	3	8.7	2	0	7.5	8.3	4	3.8	2.1	11.4	8.4	10.8	0	1.97231	5.32353	3.10483	9.72471	7.92465
2	10	11	10Gright11	G	right	8.7	2	7	3	0	7.5	8.3	4	3.8	2.1	11.4	8.4	10.8	0	1.97231	6.41327	5.03289	11.4856	8.80511
2	10	11	10Rleft11	R	left	2.1	11.4	8.4	10.8	0	7.5	8.3	4	3.8	7	3	8.7	2	0	6.32851	6.22656	7.8339	9.72471	11.4856
2	10	11	10Rright11	R	right	8.4	10.8	2.1	11.4	0	7.5	8.3	4	3.8	7	3	8.7	2	1	6.32851	2.65707	8.26801	7.92465	8.80511
2	10	12	10Bleft12	B	left	1.3	2.3	6	3	0	1.4	1.4	2	0	1.3	9.7	7.4	15.6	1	4.75184	0.905539	2.40416	7.4	14.6322
2	10	12	10Bright12	B	right	6	3	1.3	2.3	0	1.4	1.4	2	0	1.3	9.7	7.4	15.6	0	4.75184	4.87032	5	8.18413	12.6775
2	10	12	10Gtop12	G	top	1.4	1.4	2	0	1	1.3	2.3	6	3	1.3	9.7	7.4	15.6	1	1.52315	0.905539	4.87032	8.3006	15.4156
2	10	12	10Gbottom12	G	bottom	2	0	1.4	1.4	1	1.3	2.3	6	3	1.3	9.7	7.4	15.6	0	1.52315	2.40416	5	9.72522	16.5082
2	10	12	10Rleft12	R	left	1.3	9.7	7.4	15.6	0	1.3	2.3	6	3	1.4	1.4	2	0	0	8.48646	7.4	8.18413	8.3006	9.72522
2	10	12	10Rright12	R	right	7.4	15.6	1.3	9.7	0	1.3	2.3	6	3	1.4	1.4	2	0	0	8.48646	14.6322	12.6775	15.4156	16.5082
2	10	13	10Btop13	B	top	3	7.1	4.8	5	0	0.6	12	6.2	16	6	3	4.8	0	0	2.76586	5.45619	9.4578	5.08035	7.32462
2	10	13	10Bbottom13	B	bottom	4.8	5	3	7.1	0	0.6	12	6.2	16	6	3	4.8	0	0	2.76586	8.16333	11.0887	2.33238	5
2	10	13	10Gleft13	G	left	0.6	12	6.2	16	0	3	7.1	4.8	5	6	3	4.8	0	0	6.88186	5.45619	8.16333	10.4957	12.7138
2	10	13	10Gright13	G	right	6.2	16	0.6	12	0	3	7.1	4.8	5	6	3	4.8	0	0	6.88186	9.4578	11.0887	13.0015	16.0611
2	10	13	10Rtop13	R	top	6	3	4.8	0	0	3	7.1	4.8	5	0.6	12	6.2	16	0	3.2311	5.08035	2.33238	10.4957	13.0015
2	10	13	10Rbottom13	R	bottom	4.8	0	6	3	0	3	7.1	4.8	5	0.6	12	6.2	16	0	3.2311	7.32462	5	12.7138	16.0611
2	10	14	10Bleft14	B	left	1.1	11.4	7.5	14.8	0	6	10.7	5	7.5	4.6	16	6.7	1.5	0	7.24707	4.94975	5.51543	5.78014	11.3741
2	10	14	10Bright14	B	right	7.5	14.8	1.1	11.4	0	6	10.7	5	7.5	4.6	16	6.7	1.5	0	7.24707	4.36578	7.71622	3.13847	13.324
2	10	14	10Gtop14	G	top	6	10.7	5	7.5	0	1.1	11.4	7.5	14.8	4.6	16	6.7	1.5	0	3.35261	4.94975	4.36578	5.48179	9.22659
2	10	14	10Gbottom14	G	bottom	5	7.5	6	10.7	0	1.1	11.4	7.5	14.8	4.6	16	6.7	1.5	0	3.35261	5.51543	7.71622	8.50941	6.23618
2	10	14	10Rtop14	R	top	4.6	16	6.7	1.5	0	1.1	11.4	7.5	14.8	6	10.7	5	7.5	0	14.6513	5.78014	3.13847	5.48179	8.50941
2	10	14	10Rbottom14	R	bottom	6.7	1.5	4.6	16	0	1.1	11.4	7.5	14.8	6	10.7	5	7.5	0	14.6513	11.3741	13.324	9.22659	6.23618
2	11	1	11Btop1	B	top	9.5	12.5	9.3	10	0	8	4.6	8.5	0	4.9	15.4	1	4	0	2.50799	8.04114	12.5399	5.43783	12.0208
2	11	1	11Bbottom1	B	bottom	9.3	10	9.5	12.5	0	8	4.6	8.5	0	4.9	15.4	1	4	0	2.50799	5.55428	10.0319	6.96563	10.2416
2	11	1	11Gtop1	G	top	8	4.6	8.5	0	0	9.5	12.5	9.3	10	4.9	15.4	1	4	0	4.62709	8.04114	5.55428	11.2361	7.02567
2	11	1	11Gbottom1	G	bottom	8.5	0	8	4.6	0	9.5	12.5	9.3	10	4.9	15.4	1	4	0	4.62709	12.5399	10.0319	15.8152	8.5
2	11	1	11Rtop1	R	top	4.9	15.4	1	4	0	9.5	12.5	9.3	10	8	4.6	8.5	0	0	12.0487	5.43783	6.96563	11.2361	15.8152
2	11	1	11Rbottom1	R	bottom	1	4	4.9	15.4	0	9.5	12.5	9.3	10	8	4.6	8.5	0	0	12.0487	12.0208	10.2416	7.02567	8.5
2	11	2	11Btop2	B	top	9.5	12.4	6.1	1.1	0	0.4	9	7	16	3.8	16	3.1	12.9	0	11.8004	9.71442	4.38292	6.74166	6.4195
2	11	2	11Bbottom2	B	bottom	6.1	1.1	9.5	12.4	0	0.4	9	7	16	3.8	16	3.1	12.9	0	11.8004	9.74166	14.9272	15.0765	12.1754
2	11	2	11Gleft2	G	left	0.4	9	7	16	0	9.5	12.4	6.1	1.1	3.8	16	3.1	12.9	0	9.62081	9.71442	9.74166	7.78203	4.74342
2	11	2	11Gright2	G	right	7	16	0.4	9	0	9.5	12.4	6.1	1.1	3.8	16	3.1	12.9	0	9.62081	4.38292	14.9272	3.2	4.98197
2	11	2	11Rtop2	R	top	3.8	16	3.1	12.9	1	9.5	12.4	6.1	1.1	0.4	9	7	16	0	3.17805	6.74166	15.0765	7.78203	3.2
2	11	2	11Rbottom2	R	bottom	3.1	12.9	3.8	16	1	9.5	12.4	6.1	1.1	0.4	9	7	16	0	3.17805	6.4195	12.1754	4.74342	4.98197
2	11	3	11Btop3	B	top	9.5	12.8	9.5	3.6	0	6.7	8.1	9.5	7.8	1	11.5	1.8	6.3	0	9.2	5.47083	5	8.59884	10.0767
2	11	3	11Bbottom3	B	bottom	9.5	3.6	9.5	12.8	0	6.7	8.1	9.5	7.8	1	11.5	1.8	6.3	1	9.2	5.3	4.2	11.6043	8.15966
2	11	3	11Gleft3	G	left	6.7	8.1	9.5	7.8	0	9.5	12.8	9.5	3.6	1	11.5	1.8	6.3	0	2.81603	5.47083	5.3	6.63702	5.22015
2	11	3	11Gright3	G	right	9.5	7.8	6.7	8.1	0	9.5	12.8	9.5	3.6	1	11.5	1.8	6.3	1	2.81603	5	4.2	9.27038	7.84474
2	11	3	11Rtop3	R	top	1	11.5	1.8	6.3	0	9.5	12.8	9.5	3.6	6.7	8.1	9.5	7.8	0	5.26118	8.59884	11.6043	6.63702	9.27038
2	11	3	11Rbottom3	R	bottom	1.8	6.3	1	11.5	0	9.5	12.8	9.5	3.6	6.7	8.1	9.5	7.8	0	5.26118	10.0767	8.15966	5.22015	7.84474
2	11	4	11Bleft4	B	left	8.4	7.8	9.6	8	1	5.2	14.9	4.7	1.3	1	16	5.5	16	0	1.21655	7.78781	7.4793	11.0454	8.6977
2	11	4	11Bright4	B	right	9.6	8	8.4	7.8	1	5.2	14.9	4.7	1.3	1	16	5.5	16	0	1.21655	8.18352	8.3006	11.7456	8.98944
2	11	4	11Gtop4	G	top	5.2	14.9	4.7	1.3	0	8.4	7.8	9.6	8	1	16	5.5	16	0	13.6092	7.78781	8.18352	4.34166	1.14018
2	11	4	11Gbottom4	G	bottom	4.7	1.3	5.2	14.9	0	8.4	7.8	9.6	8	1	16	5.5	16	0	13.6092	7.4793	8.3006	15.1585	14.7218
2	11	4	11Rleft4	R	left	1	16	5.5	16	0	8.4	7.8	9.6	8	5.2	14.9	4.7	1.3	0	4.5	11.0454	11.7456	4.34166	15.1585
2	11	4	11Rright4	R	right	5.5	16	1	16	0	8.4	7.8	9.6	8	5.2	14.9	4.7	1.3	0	4.5	8.6977	8.98944	1.14018	14.7218
2	11	5	11Bbottom5	B	bottom	2.9	6.3	8	15	0	9.3	6.3	8.9	3.1	7	16	2.4	9	0	10.0846	6.4	6.8	10.5309	2.74591
2	11	5	11Btop5	B	top	8	15	2.9	6.3	0	9.3	6.3	8.9	3.1	7	16	2.4	9	0	10.0846	8.79659	11.934	1.41421	8.20731
2	11	5	11Gtop5	G	top	9.3	6.3	8.9	3.1	0	2.9	6.3	8	15	7	16	2.4	9	0	3.2249	6.4	8.79659	9.96895	7.40945
2	11	5	11Gbottom5	G	bottom	8.9	3.1	9.3	6.3	0	2.9	6.3	8	15	7	16	2.4	9	0	3.2249	6.8	11.934	13.0392	8.77838
2	11	5	11Rtop5	R	top	7	16	2.4	9	0	2.9	6.3	8	15	9.3	6.3	8.9	3.1	0	8.37616	10.5309	1.41421	9.96895	13.0392
2	11	5	11Rbottom5	R	bottom	2.4	9	7	16	0	2.9	6.3	8	15	9.3	6.3	8.9	3.1	0	8.37616	2.74591	8.20731	7.40945	8.77838
2	11	6	11Btop6	B	top	8	16	1.5	4.7	0	1.4	16	8.2	7	0	16	4.3	13	0	13.0361	6.6	9.00222	8	4.7634
2	11	6	11Bbottom6	B	bottom	1.5	4.7	8	16	0	1.4	16	8.2	7	0	16	4.3	13	0	13.0361	11.3004	7.08378	11.3991	8.75957
2	11	6	11Gtop6	G	top	1.4	16	8.2	7	0	8	16	1.5	4.7	0	16	4.3	13	0	11.2801	6.6	11.3004	1.4	4.17253
2	11	6	11Gbottom6	G	bottom	8.2	7	1.4	16	0	8	16	1.5	4.7	0	16	4.3	13	0	11.2801	9.00222	7.08378	12.1754	7.15612
2	11	6	11Rleft6	R	left	0	16	4.3	13	0	8	16	1.5	4.7	1.4	16	8.2	7	0	5.24309	8	11.3991	1.4	12.1754
2	11	6	11Rright6	R	right	4.3	13	0	16	0	8	16	1.5	4.7	1.4	16	8.2	7	0	5.24309	4.7634	8.75957	4.17253	7.15612
2	11	7	11Bleft7	B	left	4.7	16	9.5	14.4	0	4.2	10.1	8.7	6.6	0	16	3.5	15.1	0	5.05964	5.92115	10.2157	4.7	1.5
2	11	7	11Bright7	B	right	9.5	14.4	4.7	16	0	4.2	10.1	8.7	6.6	0	16	3.5	15.1	0	5.05964	6.82495	7.84092	9.63379	6.0407
2	11	7	11Gleft7	G	left	4.2	10.1	8.7	6.6	0	4.7	16	9.5	14.4	0	16	3.5	15.1	0	5.70088	5.92115	6.82495	7.24224	5.04876
2	11	7	11Gright7	G	right	8.7	6.6	4.2	10.1	0	4.7	16	9.5	14.4	0	16	3.5	15.1	0	5.70088	10.2157	7.84092	12.8082	9.96444
2	11	7	11Rtop7	R	top	0	16	3.5	15.1	0	4.7	16	9.5	14.4	4.2	10.1	8.7	6.6	0	3.61386	4.7	9.63379	7.24224	12.8082
2	11	7	11Rbottom7	R	bottom	3.5	15.1	0	16	0	4.7	16	9.5	14.4	4.2	10.1	8.7	6.6	0	3.61386	1.5	6.0407	5.04876	9.96444
2	11	8	11Btop8	B	top	5.7	16	0.8	11	0	9.5	15	3	6	5.2	11.2	0.7	7.5	0	7.00071	3.92938	10.3581	4.82597	9.86154
2	11	8	11Bbottom8	B	bottom	0.8	11	5.7	16	0	9.5	15	3	6	5.2	11.2	0.7	7.5	0	7.00071	9.57549	5.4626	4.40454	3.50143
2	11	8	11Gtop8	G	top	9.5	15	3	6	0	5.7	16	0.8	11	5.2	11.2	0.7	7.5	0	11.1018	3.92938	9.57549	5.73847	11.5624
2	11	8	11Gbottom8	G	bottom	3	6	9.5	15	0	5.7	16	0.8	11	5.2	11.2	0.7	7.5	0	11.1018	10.3581	5.4626	5.64624	2.74591
2	11	8	11Rright8	R	right	5.2	11.2	0.7	7.5	0	5.7	16	0.8	11	9.5	15	3	6	0	5.8258	4.82597	4.40454	5.73847	5.64624
2	11	8	11Rleft8	R	left	0.7	7.5	5.2	11.2	0	5.7	16	0.8	11	9.5	15	3	6	0	5.8258	9.86154	3.50143	11.5624	2.74591
2	11	9	11Btop9	B	top	3	16	3	4	0	0.6	11	9	2	0.4	15.3	7.4	3.8	0	12	5.54617	15.2315	2.69258	12.9692
2	11	9	11Bbottom9	B	bottom	3	4	3	16	0	0.6	11	9	2	0.4	15.3	7.4	3.8	0	12	7.4	6.32456	11.5953	4.40454
2	11	9	11Gtop9	G	top	0.6	11	9	2	0	3	16	3	4	0.4	15.3	7.4	3.8	0	12.311	5.54617	7.4	4.30465	9.90353
2	11	9	11Gbottom9	G	bottom	9	2	0.6	11	0	3	16	3	4	0.4	15.3	7.4	3.8	0	12.311	15.2315	6.32456	15.8382	2.40832
2	11	9	11Rtop9	R	top	0.4	15.3	7.4	3.8	0	3	16	3	4	0.6	11	9	2	0	13.4629	2.69258	11.5953	4.30465	15.8382
2	11	9	11Rbottom9	R	bottom	7.4	3.8	0.4	15.3	0	3	16	3	4	0.6	11	9	2	0	13.4629	12.9692	4.40454	9.90353	2.40832
2	11	10	11Bleft10	B	left	3.8	7.6	9.5	12.2	0	2.5	14.1	5.6	14.9	1	9	1.7	1.6	0	7.32462	6.62873	7.51864	3.1305	6.35689
2	11	10	11Bright10	B	right	9.5	12.2	3.8	7.6	0	2.5	14.1	5.6	14.9	1	9	1.7	1.6	0	7.32462	7.25328	4.74342	9.0824	13.1605
2	11	10	11Gleft10	G	left	2.5	14.1	5.6	14.9	1	3.8	7.6	9.5	12.2	1	9	1.7	1.6	0	3.20156	6.62873	7.25328	5.31601	12.5256
2	11	10	11Gright10	G	right	5.6	14.9	2.5	14.1	1	3.8	7.6	9.5	12.2	1	9	1.7	1.6	0	3.20156	7.51864	4.74342	7.48131	13.86
2	11	10	11Rtop10	R	top	1	9	1.7	1.6	0	3.8	7.6	9.5	12.2	2.5	14.1	5.6	14.9	0	7.43303	3.1305	9.0824	5.31601	7.48131
2	11	10	11Rbottom10	R	bottom	1.7	1.6	1	9	0	3.8	7.6	9.5	12.2	2.5	14.1	5.6	14.9	0	7.43303	6.35689	13.1605	12.5256	13.86
2	11	11	11Bbottom11	B	bottom	5.6	5.8	9.2	15.7	0	9.5	12.3	1.5	2.3	3.1	15.2	1.5	16	0	10.5342	7.58024	5.39073	9.72677	10.9932
2	11	11	11Btop11	B	top	9.2	15.7	5.6	5.8	0	9.5	12.3	1.5	2.3	3.1	15.2	1.5	16	0	10.5342	3.41321	15.4548	6.12046	7.70584
2	11	11	11Gtop11	G	top	9.5	12.3	1.5	2.3	0	5.6	5.8	9.2	15.7	3.1	15.2	1.5	16	0	12.8062	7.58024	3.41321	7.02638	8.81419
2	11	11	11Gbottom11	G	bottom	1.5	2.3	9.5	12.3	0	5.6	5.8	9.2	15.7	3.1	15.2	1.5	16	0	12.8062	5.39073	15.4548	12.9988	13.7
2	11	11	11Rbottom11	R	bottom	3.1	15.2	1.5	16	0	5.6	5.8	9.2	15.7	9.5	12.3	1.5	2.3	0	1.78885	9.72677	6.12046	7.02638	12.9988
2	11	11	11Rtop11	R	top	1.5	16	3.1	15.2	0	5.6	5.8	9.2	15.7	9.5	12.3	1.5	2.3	0	1.78885	10.9932	7.70584	8.81419	13.7
2	11	12	11Btop12	B	top	9.5	12.8	4.3	0.7	0	2.8	16	0.3	1.4	1.1	15.9	2.9	2	0	13.17	7.42496	14.6492	8.95377	12.657
2	11	12	11Bbottom12	B	bottom	4.3	0.7	9.5	12.8	0	2.8	16	0.3	1.4	1.1	15.9	2.9	2	0	13.17	15.3734	4.06079	15.5332	1.9105
2	11	12	11Gtop12	G	top	2.8	16	0.3	1.4	0	9.5	12.8	4.3	0.7	1.1	15.9	2.9	2	1	14.8125	7.42496	15.3734	1.70294	14.0004
2	11	12	11Gbottom12	G	bottom	0.3	1.4	2.8	16	0	9.5	12.8	4.3	0.7	1.1	15.9	2.9	2	0	14.8125	14.6492	4.06079	14.5221	2.66833
2	11	12	11Rtop12	R	top	1.1	15.9	2.9	2	0	9.5	12.8	4.3	0.7	2.8	16	0.3	1.4	1	14.0161	8.95377	15.5332	1.70294	14.5221
2	11	12	11Rbottom12	R	bottom	2.9	2	1.1	15.9	0	9.5	12.8	4.3	0.7	2.8	16	0.3	1.4	0	14.0161	12.657	1.9105	14.0004	2.66833
2	11	13	11Btop13	B	top	3.5	13.8	0.4	6.1	0	0.7	1.4	7.8	5.3	0.7	16	9.3	16	0	8.3006	12.7122	9.52575	3.5609	6.20322
2	11	13	11Bbottom13	B	bottom	0.4	6.1	3.5	13.8	0	0.7	1.4	7.8	5.3	0.7	16	9.3	16	0	8.3006	4.70956	7.44312	9.90454	13.3124
2	11	13	11Gleft13	G	left	0.7	1.4	7.8	5.3	0	3.5	13.8	0.4	6.1	0.7	16	9.3	16	0	8.10062	12.7122	4.70956	14.6	16.9446
2	11	13	11Gright13	G	right	7.8	5.3	0.7	1.4	0	3.5	13.8	0.4	6.1	0.7	16	9.3	16	0	8.10062	9.52575	7.44312	12.8413	10.8046
2	11	13	11Rleft13	R	left	0.7	16	9.3	16	0	3.5	13.8	0.4	6.1	0.7	1.4	7.8	5.3	0	8.6	3.5609	9.90454	14.6	12.8413
2	11	13	11Rright13	R	right	9.3	16	0.7	16	0	3.5	13.8	0.4	6.1	0.7	1.4	7.8	5.3	0	8.6	6.20322	13.3124	16.9446	10.8046
2	11	14	11Btop14	B	top	5.4	16	9.5	0.9	0	9.5	14.3	3.1	2.4	0.8	2.2	9	0	0	15.6467	4.43847	13.7931	14.5465	16.4
2	11	14	11Bbottom14	B	bottom	9.5	0.9	5.4	16	0	9.5	14.3	3.1	2.4	0.8	2.2	9	0	0	15.6467	13.4	6.57343	8.79659	1.02956
2	11	14	11Gtop14	G	top	9.5	14.3	3.1	2.4	0	5.4	16	9.5	0.9	0.8	2.2	9	0	0	13.5118	4.43847	13.4	14.903	14.3087
2	11	14	11Gbottom14	G	bottom	3.1	2.4	9.5	14.3	0	5.4	16	9.5	0.9	0.8	2.2	9	0	0	13.5118	13.7931	6.57343	2.30868	6.36946
2	11	14	11Rleft14	R	left	0.8	2.2	9	0	0	5.4	16	9.5	0.9	9.5	14.3	3.1	2.4	0	8.48999	14.5465	8.79659	14.903	2.30868
2	11	14	11Rright14	R	right	9	0	0.8	2.2	0	5.4	16	9.5	0.9	9.5	14.3	3.1	2.4	0	8.48999	16.4	1.02956	14.3087	6.36946
2	12	1	12Bleft1	B	left	6.3	12	8.6	12.4	0	0.5	14.9	3.7	7.5	5.4	7	9	10	0	2.33452	6.4846	5.19711	5.08035	3.36006
2	12	1	12Bright1	B	right	8.6	12.4	6.3	12	0	0.5	14.9	3.7	7.5	5.4	7	9	10	0	2.33452	8.47703	6.92965	6.27694	2.43311
2	12	1	12Gleft1	G	left	0.5	14.9	3.7	7.5	0	6.3	12	8.6	12.4	5.4	7	9	10	0	8.06226	6.4846	8.47703	9.29624	9.81122
2	12	1	12Gright1	G	right	3.7	7.5	0.5	14.9	0	6.3	12	8.6	12.4	5.4	7	9	10	1	8.06226	5.19711	6.92965	1.772	5.86003
2	12	1	12Rleft1	R	left	5.4	7	9	10	0	6.3	12	8.6	12.4	0.5	14.9	3.7	7.5	1	4.68615	5.08035	6.27694	9.29624	1.772
2	12	1	12Rright1	R	right	9	10	5.4	7	0	6.3	12	8.6	12.4	0.5	14.9	3.7	7.5	0	4.68615	3.36006	2.43311	9.81122	5.86003
2	12	2	12Bleft2	B	left	0.3	5.4	7.6	2	0	8.2	12.5	3.6	0.2	0.4	9.1	0.1	7.6	1	8.05295	10.6217	6.15873	3.70135	2.20907
2	12	2	12Bright2	B	right	7.6	2	0.3	5.4	0	8.2	12.5	3.6	0.2	0.4	9.1	0.1	7.6	0	8.05295	10.5171	4.38634	10.1119	9.36002
2	12	2	12Gtop2	G	top	8.2	12.5	3.6	0.2	0	0.3	5.4	7.6	2	0.4	9.1	0.1	7.6	0	13.132	10.6217	10.5171	8.50882	9.46678
2	12	2	12Gbottom2	G	bottom	3.6	0.2	8.2	12.5	0	0.3	5.4	7.6	2	0.4	9.1	0.1	7.6	0	13.132	6.15873	4.38634	9.4578	8.18596
2	12	2	12Rtop2	R	top	0.4	9.1	0.1	7.6	1	0.3	5.4	7.6	2	8.2	12.5	3.6	0.2	0	1.52971	3.70135	10.1119	8.50882	9.4578
2	12	2	12Rbottom2	R	bottom	0.1	7.6	0.4	9.1	1	0.3	5.4	7.6	2	8.2	12.5	3.6	0.2	1	1.52971	2.20907	9.36002	9.46678	8.18596
2	12	3	12Bleft3	B	left	2.1	9.4	8.9	6.9	0	0.5	8.8	0.2	7.5	7.6	2	0.4	0	1	7.245	1.7088	2.68701	9.22009	9.55249
2	12	3	12Bright3	B	right	8.9	6.9	2.1	9.4	0	0.5	8.8	0.2	7.5	7.6	2	0.4	0	0	7.245	8.6122	8.72067	5.06952	10.9481
2	12	3	12Gtop3	G	top	0.5	8.8	0.2	7.5	0	2.1	9.4	8.9	6.9	7.6	2	0.4	0	1	1.33417	1.7088	8.6122	9.83107	8.80057
2	12	3	12Gbottom3	G	bottom	0.2	7.5	0.5	8.8	0	2.1	9.4	8.9	6.9	7.6	2	0.4	0	1	1.33417	2.68701	8.72067	9.22009	7.50267
2	12	3	12Rright3	R	right	7.6	2	0.4	0	0	2.1	9.4	8.9	6.9	0.5	8.8	0.2	7.5	0	7.47262	9.22009	5.06952	9.83107	9.22009
2	12	3	12Rleft3	R	left	0.4	0	7.6	2	0	2.1	9.4	8.9	6.9	0.5	8.8	0.2	7.5	0	7.47262	9.55249	10.9481	8.80057	7.50267
2	12	4	12Btop4	B	top	1	4.5	1.3	0.8	0	0.6	14	0.5	12.2	7.6	7.1	9	7.1	0	3.71214	9.50842	7.71622	7.09366	8.4119
2	12	4	12Bbottom4	B	bottom	1.3	0.8	1	4.5	0	0.6	14	0.5	12.2	7.6	7.1	9	7.1	0	3.71214	13.2185	11.428	8.90955	9.94887
2	12	4	12Gtop4	G	top	0.6	14	0.5	12.2	0	1	4.5	1.3	0.8	7.6	7.1	9	7.1	0	1.80278	9.50842	13.2185	9.82904	10.8706
2	12	4	12Gbottom4	G	bottom	0.5	12.2	0.6	14	0	1	4.5	1.3	0.8	7.6	7.1	9	7.1	0	1.80278	7.71622	11.428	8.74185	9.91262
2	12	4	12Rleft4	R	left	7.6	7.1	9	7.1	1	1	4.5	1.3	0.8	0.6	14	0.5	12.2	0	1.4	7.09366	8.90955	9.82904	8.74185
2	12	4	12Rright4	R	right	9	7.1	7.6	7.1	1	1	4.5	1.3	0.8	0.6	14	0.5	12.2	0	1.4	8.4119	9.94887	10.8706	9.91262
2	12	5	12Btop5	B	top	7	4.5	1.5	1	0	0.5	3.3	7.8	8	6.5	9	9.3	7.1	1	6.5192	6.60984	3.59026	4.52769	3.47131
2	12	5	12Bbottom5	B	bottom	1.5	1	7	4.5	0	0.5	3.3	7.8	8	6.5	9	9.3	7.1	0	6.5192	2.50799	9.41754	9.43398	9.90202
2	12	5	12Gbottom5	G	bottom	0.5	3.3	7.8	8	0	7	4.5	1.5	1	6.5	9	9.3	7.1	0	8.68217	6.60984	2.50799	8.27587	9.58541
2	12	5	12Gtop5	G	top	7.8	8	0.5	3.3	0	7	4.5	1.5	1	6.5	9	9.3	7.1	1	8.68217	3.59026	9.41754	1.64012	1.74929
2	12	5	12Rleft5	R	left	6.5	9	9.3	7.1	0	7	4.5	1.5	1	0.5	3.3	7.8	8	1	3.38378	4.52769	9.43398	8.27587	1.64012
2	12	5	12Rright5	R	right	9.3	7.1	6.5	9	0	7	4.5	1.5	1	0.5	3.3	7.8	8	1	3.38378	3.47131	9.90202	9.58541	1.74929
2	12	6	12Btop6	B	top	0.3	4.9	2	0.5	0	9	12.6	1	1	2.4	2	7.5	2	1	4.71699	11.6181	3.96232	3.5805	7.76209
2	12	6	12Bbottom6	B	bottom	2	0.5	0.3	4.9	0	9	12.6	1	1	2.4	2	7.5	2	1	4.71699	13.9789	1.11803	1.55242	5.70088
2	12	6	12Gtop6	G	top	9	12.6	1	1	0	0.3	4.9	2	0.5	2.4	2	7.5	2	0	14.0911	11.6181	13.9789	12.4868	10.7056
2	12	6	12Gbottom6	G	bottom	1	1	9	12.6	0	0.3	4.9	2	0.5	2.4	2	7.5	2	1	14.0911	3.96232	1.11803	1.72047	6.57647
2	12	6	12Rleft6	R	left	2.4	2	7.5	2	0	0.3	4.9	2	0.5	9	12.6	1	1	1	5.1	3.5805	1.55242	12.4868	1.72047
2	12	6	12Rright6	R	right	7.5	2	2.4	2	0	0.3	4.9	2	0.5	9	12.6	1	1	0	5.1	7.76209	5.70088	10.7056	6.57647
2	12	7	12Bright7	B	right	7.6	1.8	3.6	1	0	0	9.6	0.3	7.4	8.8	7.9	0.7	1	0	4.07922	10.8904	9.20054	6.21691	6.94622
2	12	7	12Bleft7	B	left	3.6	1	7.6	1.8	0	0	9.6	0.3	7.4	8.8	7.9	0.7	1	0	4.07922	9.32309	7.20069	8.64002	2.9
2	12	7	12Gtop7	G	top	0	9.6	0.3	7.4	0	7.6	1.8	3.6	1	8.8	7.9	0.7	1	0	2.22036	10.8904	9.32309	8.9627	8.62844
2	12	7	12Gbottom7	G	bottom	0.3	7.4	0	9.6	0	7.6	1.8	3.6	1	8.8	7.9	0.7	1	0	2.22036	9.20054	7.20069	8.51469	6.41249
2	12	7	12Rright7	R	right	8.8	7.9	0.7	1	0	7.6	1.8	3.6	1	0	9.6	0.3	7.4	0	10.6405	6.21691	8.64002	8.9627	8.51469
2	12	7	12Rleft7	R	left	0.7	1	8.8	7.9	0	7.6	1.8	3.6	1	0	9.6	0.3	7.4	0	10.6405	6.94622	2.9	8.62844	6.41249
2	12	8	12Btop8	B	top	4.1	7.5	5	2.5	0	5.9	12.3	8.7	8.9	2.5	0.6	7.9	2	0	5.08035	5.1264	4.80833	7.08308	6.68506
2	12	8	12Bbottom8	B	bottom	5	2.5	4.1	7.5	0	5.9	12.3	8.7	8.9	2.5	0.6	7.9	2	0	5.08035	9.84124	7.39256	3.14006	2.94279
2	12	8	12Gtop8	G	top	5.9	12.3	8.7	8.9	0	4.1	7.5	5	2.5	2.5	0.6	7.9	2	0	4.40454	5.1264	9.84124	12.184	10.4924
2	12	8	12Gbottom8	G	bottom	8.7	8.9	5.9	12.3	0	4.1	7.5	5	2.5	2.5	0.6	7.9	2	0	4.40454	4.80833	7.39256	10.36	6.94622
2	12	8	12Rleft8	R	left	2.5	0.6	7.9	2	0	4.1	7.5	5	2.5	5.9	12.3	8.7	8.9	0	5.57853	7.08308	3.14006	12.184	10.36
2	12	8	12Rright8	R	right	7.9	2	2.5	0.6	0	4.1	7.5	5	2.5	5.9	12.3	8.7	8.9	0	5.57853	6.68506	2.94279	10.4924	6.94622
2	12	9	12Bleft9	B	left	0.4	4.5	4.1	1.8	0	4.3	5	7.8	2.5	1.5	1	4	0	1	4.58039	3.93192	7.66551	3.66879	5.76281
2	12	9	12Bright9	B	right	4.1	1.8	0.4	4.5	0	4.3	5	7.8	2.5	1.5	1	4	0	1	4.58039	3.20624	3.76563	2.72029	1.80278
2	12	9	12Gleft9	G	left	4.3	5	7.8	2.5	0	0.4	4.5	4.1	1.8	1.5	1	4	0	1	4.30116	3.93192	3.20624	4.88262	5.00899
2	12	9	12Gright9	G	right	7.8	2.5	4.3	5	0	0.4	4.5	4.1	1.8	1.5	1	4	0	0	4.30116	7.66551	3.76563	6.47611	4.54863
2	12	9	12Rleft9	R	left	1.5	1	4	0	0	0.4	4.5	4.1	1.8	4.3	5	7.8	2.5	1	2.69258	3.66879	2.72029	4.88262	6.47611
2	12	9	12Rright9	R	right	4	0	1.5	1	0	0.4	4.5	4.1	1.8	4.3	5	7.8	2.5	1	2.69258	5.76281	1.80278	5.00899	4.54863
2	12	10	12Bleft10	B	left	0.9	1.7	2.8	0.3	0	1.2	1	7.1	2.4	0	7.5	8.5	3.5	1	2.36008	0.761577	6.23939	5.86941	7.81025
2	12	10	12Bright10	B	right	2.8	0.3	0.9	1.7	0	1.2	1	7.1	2.4	0	7.5	8.5	3.5	0	2.36008	1.74642	4.78539	7.72528	6.53682
2	12	10	12Gleft10	G	left	1.2	1	7.1	2.4	0	0.9	1.7	2.8	0.3	0	7.5	8.5	3.5	1	6.06383	0.761577	1.74642	6.60984	7.71622
2	12	10	12Gright10	G	right	7.1	2.4	1.2	1	0	0.9	1.7	2.8	0.3	0	7.5	8.5	3.5	0	6.06383	6.23939	4.78539	8.74185	1.78045
2	12	10	12Rleft10	R	left	0	7.5	8.5	3.5	0	0.9	1.7	2.8	0.3	1.2	1	7.1	2.4	0	9.39415	5.86941	7.72528	6.60984	8.74185
2	12	10	12Rright10	R	right	8.5	3.5	0	7.5	0	0.9	1.7	2.8	0.3	1.2	1	7.1	2.4	0	9.39415	7.81025	6.53682	7.71622	1.78045
2	12	11	12Btop11	B	top	7.6	7.5	9.5	4.9	0	3	0.4	7.3	2.2	0.3	6.8	8.9	7.9	0	3.22025	8.45991	5.30848	7.33348	1.36015
2	12	11	12Bbottom11	B	bottom	9.5	4.9	7.6	7.5	0	3	0.4	7.3	2.2	0.3	6.8	8.9	7.9	1	3.22025	7.90569	3.48281	9.39415	3.05941
2	12	11	12Gleft11	G	left	3	0.4	7.3	2.2	0	7.6	7.5	9.5	4.9	0.3	6.8	8.9	7.9	0	4.66154	8.45991	7.90569	6.94622	9.54254
2	12	11	12Gright11	G	right	7.3	2.2	3	0.4	0	7.6	7.5	9.5	4.9	0.3	6.8	8.9	7.9	1	4.66154	5.30848	3.48281	8.37616	5.9203
2	12	11	12Rleft11	R	left	0.3	6.8	8.9	7.9	0	7.6	7.5	9.5	4.9	3	0.4	7.3	2.2	0	8.67006	7.33348	9.39415	6.94622	8.37616
2	12	11	12Rright11	R	right	8.9	7.9	0.3	6.8	0	7.6	7.5	9.5	4.9	3	0.4	7.3	2.2	1	8.67006	1.36015	3.05941	9.54254	5.9203
2	12	12	12Btop12	B	top	7.4	12.7	4.5	2.7	0	0.5	6.8	8.7	10	9.2	8.9	6.3	1.2	0	10.412	9.07855	2.99666	4.20476	11.5525
2	12	12	12Bbottom12	B	bottom	4.5	2.7	7.4	12.7	0	0.5	6.8	8.7	10	9.2	8.9	6.3	1.2	0	10.412	5.728	8.422	7.7801	2.34307
2	12	12	12Gleft12	G	left	0.5	6.8	8.7	10	0	7.4	12.7	4.5	2.7	9.2	8.9	6.3	1.2	0	8.80227	9.07855	5.728	8.94986	8.06226
2	12	12	12Gright12	G	right	8.7	10	0.5	6.8	0	7.4	12.7	4.5	2.7	9.2	8.9	6.3	1.2	0	8.80227	2.99666	8.422	1.2083	9.1214
2	12	12	12Rtop12	R	top	9.2	8.9	6.3	1.2	0	7.4	12.7	4.5	2.7	0.5	6.8	8.7	10	0	8.228	4.20476	7.7801	8.94986	1.2083
2	12	12	12Rbottom12	R	bottom	6.3	1.2	9.2	8.9	0	7.4	12.7	4.5	2.7	0.5	6.8	8.7	10	0	8.228	11.5525	2.34307	8.06226	9.1214
2	12	13	12Bleft13	B	left	1.2	2.3	4.6	2	0	3.5	5	0.5	1.5	2.5	1.3	5.8	1	1	3.41321	3.54683	1.06301	1.64012	4.78017
2	12	13	12Bright13	B	right	4.6	2	1.2	2.3	0	3.5	5	0.5	1.5	2.5	1.3	5.8	1	1	3.41321	3.19531	4.13038	2.21359	1.56205
2	12	13	12Gtop13	G	top	3.5	5	0.5	1.5	0	1.2	2.3	4.6	2	2.5	1.3	5.8	1	1	4.60977	3.54683	3.19531	3.83275	4.61411
2	12	13	12Gbottom13	G	bottom	0.5	1.5	3.5	5	0	1.2	2.3	4.6	2	2.5	1.3	5.8	1	1	4.60977	1.06301	4.13038	2.00998	5.32353
2	12	13	12Rleft13	R	left	2.5	1.3	5.8	1	0	1.2	2.3	4.6	2	3.5	5	0.5	1.5	1	3.31361	1.64012	2.21359	3.83275	2.00998
2	12	13	12Rright13	R	right	5.8	1	2.5	1.3	0	1.2	2.3	4.6	2	3.5	5	0.5	1.5	1	3.31361	4.78017	1.56205	4.61411	5.32353
2	12	14	12Bleft14	B	left	0.2	1.5	0.5	0.5	0	7.4	2.1	9	11.3	1.4	1.4	9	9.6	1	1.04403	7.22496	13.1712	1.20416	11.9604
2	12	14	12Bright14	B	right	0.5	0.5	0.2	1.5	0	7.4	2.1	9	11.3	1.4	1.4	9	9.6	0	1.04403	7.08308	13.7437	1.27279	12.4523
2	12	14	12Gbottom14	G	bottom	7.4	2.1	9	11.3	0	0.2	1.5	0.5	0.5	1.4	1.4	9	9.6	0	9.33809	7.22496	7.08308	6.0407	7.66877
2	12	14	12Gtop14	G	top	9	11.3	7.4	2.1	0	0.2	1.5	0.5	0.5	1.4	1.4	9	9.6	0	9.33809	13.1712	13.7437	12.4808	1.7
2	12	14	12Rleft14	R	left	1.4	1.4	9	9.6	0	0.2	1.5	0.5	0.5	7.4	2.1	9	11.3	1	11.1803	1.20416	1.27279	6.0407	12.4808
2	12	14	12Rright14	R	right	9	9.6	1.4	1.4	0	0.2	1.5	0.5	0.5	7.4	2.1	9	11.3	0	11.1803	11.9604	12.4523	7.66877	1.7
2	13	1	13Bleft1	B	left	9	9.2	9.5	8.5	1	8.8	15.6	6.9	10	3.8	12.4	4.3	0.4	0	0.860233	6.40312	2.24722	6.10574	9.97647
2	13	1	13Bright1	B	right	9.5	8.5	9	9.2	1	8.8	15.6	6.9	10	3.8	12.4	4.3	0.4	1	0.860233	7.13442	3.00167	6.90652	9.62549
2	13	1	13Gtop1	G	top	8.8	15.6	6.9	10	0	9	9.2	9.5	8.5	3.8	12.4	4.3	0.4	0	5.91354	6.40312	7.13442	5.93633	15.8521
2	13	1	13Gbottom1	G	bottom	6.9	10	8.8	15.6	0	9	9.2	9.5	8.5	3.8	12.4	4.3	0.4	1	5.91354	2.24722	3.00167	3.92046	9.94585
2	13	1	13Rtop1	R	top	3.8	12.4	4.3	0.4	0	9	9.2	9.5	8.5	8.8	15.6	6.9	10	0	12.0104	6.10574	6.90652	5.93633	3.92046
2	13	1	13Rbottom1	R	bottom	4.3	0.4	3.8	12.4	0	9	9.2	9.5	8.5	8.8	15.6	6.9	10	0	12.0104	9.97647	9.62549	15.8521	9.94585
2	13	2	13Btop2	B	top	4.1	14	9.2	0	0	8.7	4.3	9.4	8	4.2	10	6.2	0	0	14.9	10.7355	8.00562	4.00125	14.1566
2	13	2	13Bbottom2	B	bottom	9.2	0	4.1	14	0	8.7	4.3	9.4	8	4.2	10	6.2	0	0	14.9	4.32897	8.0025	11.1803	3
2	13	2	13Gbottom2	G	bottom	8.7	4.3	9.4	8	0	4.1	14	9.2	0	4.2	10	6.2	0	0	3.76563	10.7355	4.32897	7.26223	4.97393
2	13	2	13Gtop2	G	top	9.4	8	8.7	4.3	0	4.1	14	9.2	0	4.2	10	6.2	0	0	3.76563	8.00562	8.0025	5.57136	8.61626
2	13	2	13Rtop2	R	top	4.2	10	6.2	0	0	4.1	14	9.2	0	8.7	4.3	9.4	8	0	10.198	4.00125	11.1803	7.26223	5.57136
2	13	2	13Rbottom2	R	bottom	6.2	0	4.2	10	0	4.1	14	9.2	0	8.7	4.3	9.4	8	0	10.198	14.1566	3	4.97393	8.61626
2	13	3	13Btop3	B	top	5.2	5.5	3.9	0.4	0	5.8	16	7.5	0.4	9.1	12.9	9	11.3	0	5.26308	10.5171	5.59464	8.36481	6.93397
2	13	3	13Bbottom3	B	bottom	3.9	0.4	5.2	5.5	0	5.8	16	7.5	0.4	9.1	12.9	9	11.3	0	5.26308	15.7153	3.6	13.5385	12.0341
2	13	3	13Gtop3	G	top	5.8	16	7.5	0.4	0	5.2	5.5	3.9	0.4	9.1	12.9	9	11.3	0	15.6924	10.5171	15.7153	4.52769	5.68595
2	13	3	13Gbottom3	G	bottom	7.5	0.4	5.8	16	0	5.2	5.5	3.9	0.4	9.1	12.9	9	11.3	0	15.6924	5.59464	3.6	12.602	11.0027
2	13	3	13Rtop3	R	top	9.1	12.9	9	11.3	1	5.2	5.5	3.9	0.4	5.8	16	7.5	0.4	0	1.60312	8.36481	13.5385	4.52769	12.602
2	13	3	13Rbottom3	R	bottom	9	11.3	9.1	12.9	1	5.2	5.5	3.9	0.4	5.8	16	7.5	0.4	0	1.60312	6.93397	12.0341	5.68595	11.0027
2	13	4	13Btop4	B	top	7.5	6.5	9	0	0	5.5	16	8	8	5.6	6.3	5	13.5	0	6.67083	9.70824	1.58114	1.9105	7.43303
2	13	4	13Bbottom4	B	bottom	9	0	7.5	6.5	0	5.5	16	8	8	5.6	6.3	5	13.5	0	6.67083	16.3783	8.06226	7.15891	14.0801
2	13	4	13Gtop4	G	top	5.5	16	8	8	0	7.5	6.5	9	0	5.6	6.3	5	13.5	0	8.38153	9.70824	16.3783	9.70052	2.54951
2	13	4	13Gbottom4	G	bottom	8	8	5.5	16	0	7.5	6.5	9	0	5.6	6.3	5	13.5	0	8.38153	1.58114	8.06226	2.94109	6.26498
2	13	4	13Rbottom4	R	bottom	5.6	6.3	5	13.5	0	7.5	6.5	9	0	5.5	16	8	8	0	7.22496	1.9105	7.15891	9.70052	2.94109
2	13	4	13Rtop4	R	top	5	13.5	5.6	6.3	0	7.5	6.5	9	0	5.5	16	8	8	0	7.22496	7.43303	14.0801	2.54951	6.26498
2	13	5	13Btop5	B	top	7.5	15	9.5	0	0	1.1	10	9.2	9.9	0.7	7.3	6.5	0	0	15.1327	8.12158	5.37587	10.2728	15.0333
2	13	5	13Bbottom5	B	bottom	9.5	0	7.5	15	0	1.1	10	9.2	9.9	0.7	7.3	6.5	0	0	15.1327	13.0599	9.90454	11.4337	3
2	13	5	13Gleft5	G	left	1.1	10	9.2	9.9	0	7.5	15	9.5	0	0.7	7.3	6.5	0	0	8.10062	8.12158	13.0599	2.72947	11.3649
2	13	5	13Gright5	G	right	9.2	9.9	1.1	10	0	7.5	15	9.5	0	0.7	7.3	6.5	0	0	8.10062	5.37587	9.90454	8.88876	10.2616
2	13	5	13Rtop5	R	top	0.7	7.3	6.5	0	0	7.5	15	9.5	0	1.1	10	9.2	9.9	0	9.32363	10.2728	11.4337	2.72947	8.88876
2	13	5	13Rbottom5	R	bottom	6.5	0	0.7	7.3	0	7.5	15	9.5	0	1.1	10	9.2	9.9	0	9.32363	15.0333	3	11.3649	10.2616
2	13	6	13Btop6	B	top	7.1	11.3	5.7	5	0	2.2	13.4	9.5	14.1	0.7	3.3	3.2	4.7	0	6.45368	5.33104	3.68782	10.245	7.66616
2	13	6	13Bbottom6	B	bottom	5.7	5	7.1	11.3	0	2.2	13.4	9.5	14.1	0.7	3.3	3.2	4.7	0	6.45368	9.1	9.86154	5.2811	2.51794
2	13	6	13Gleft6	G	left	2.2	13.4	9.5	14.1	0	7.1	11.3	5.7	5	0.7	3.3	3.2	4.7	0	7.33348	5.33104	9.1	10.2108	8.75728
2	13	6	13Gright6	G	right	9.5	14.1	2.2	13.4	0	7.1	11.3	5.7	5	0.7	3.3	3.2	4.7	0	7.33348	3.68782	9.86154	13.9313	11.3159
2	13	6	13Rleft6	R	left	0.7	3.3	3.2	4.7	0	7.1	11.3	5.7	5	2.2	13.4	9.5	14.1	0	2.86531	10.245	5.2811	10.2108	13.9313
2	13	6	13Rright6	R	right	3.2	4.7	0.7	3.3	0	7.1	11.3	5.7	5	2.2	13.4	9.5	14.1	0	2.86531	7.66616	2.51794	8.75728	11.3159
2	13	7	13Bleft7	B	left	1.2	9.4	9.2	0.4	0	8.9	11.2	9	7.9	5	10.6	6.5	1.4	0	12.0416	7.90759	7.94292	3.98497	9.59635
2	13	7	13Bright7	B	right	9.2	0.4	1.2	9.4	0	8.9	11.2	9	7.9	5	10.6	6.5	1.4	0	12.0416	10.8042	7.50267	11.0309	2.87924
2	13	7	13Gtop7	G	top	8.9	11.2	9	7.9	0	1.2	9.4	9.2	0.4	5	10.6	6.5	1.4	0	3.30151	7.90759	10.8042	3.94588	10.0896
2	13	7	13Gbottom7	G	bottom	9	7.9	8.9	11.2	0	1.2	9.4	9.2	0.4	5	10.6	6.5	1.4	0	3.30151	7.94292	7.50267	4.82597	6.96419
2	13	7	13Rtop7	R	top	5	10.6	6.5	1.4	0	1.2	9.4	9.2	0.4	8.9	11.2	9	7.9	0	9.32148	3.98497	11.0309	3.94588	4.82597
2	13	7	13Rbottom7	R	bottom	6.5	1.4	5	10.6	0	1.2	9.4	9.2	0.4	8.9	11.2	9	7.9	0	9.32148	9.59635	2.87924	10.0896	6.96419
2	13	8	13Btop8	B	top	2.7	10.5	6	16	0	7	10	9	10	7	5	7.8	0	0	6.41405	4.32897	6.31981	6.9814	11.673
2	13	8	13Bbottom8	B	bottom	6	16	2.7	10.5	0	7	10	9	10	7	5	7.8	0	0	6.41405	6.08276	6.7082	11.0454	16.1009
2	13	8	13Gleft8	G	left	7	10	9	10	0	2.7	10.5	6	16	7	5	7.8	0	0	2	4.32897	6.08276	5	10.0319
2	13	8	13Gright8	G	right	9	10	7	10	0	2.7	10.5	6	16	7	5	7.8	0	0	2	6.31981	6.7082	5.38516	10.0717
2	13	8	13Rtop8	R	top	7	5	7.8	0	0	2.7	10.5	6	16	7	10	9	10	0	5.0636	6.9814	11.0454	5	5.38516
2	13	8	13Rbottom8	R	bottom	7.8	0	7	5	0	2.7	10.5	6	16	7	10	9	10	0	5.0636	11.673	16.1009	10.0319	10.0717
2	13	9	13Btop9	B	top	3.5	12.1	3	5	0	6.5	14.6	1.7	13.5	1	4.5	8.5	0	0	7.11758	3.90512	2.28035	8.00062	13.0924
2	13	9	13Bbottom9	B	bottom	3	5	3.5	12.1	0	6.5	14.6	1.7	13.5	1	4.5	8.5	0	1	7.11758	10.2181	8.59884	2.06155	7.43303
2	13	9	13Gright9	G	right	6.5	14.6	1.7	13.5	0	3.5	12.1	3	5	1	4.5	8.5	0	0	4.92443	3.90512	10.2181	11.5004	14.7363
2	13	9	13Gleft9	G	left	1.7	13.5	6.5	14.6	0	3.5	12.1	3	5	1	4.5	8.5	0	0	4.92443	2.28035	8.59884	9.02718	15.1159
2	13	9	13Rleft9	R	left	1	4.5	8.5	0	0	3.5	12.1	3	5	6.5	14.6	1.7	13.5	1	8.74643	8.00062	2.06155	11.5004	9.02718
2	13	9	13Rright9	R	right	8.5	0	1	4.5	0	3.5	12.1	3	5	6.5	14.6	1.7	13.5	0	8.74643	13.0924	7.43303	14.7363	15.1159
2	13	10	13Btop10	B	top	4.2	9.9	0.8	2	0	1.2	6.3	2.5	10.8	6.5	16	9.4	11.5	1	8.60058	4.68615	1.92354	6.5192	5.44059
2	13	10	13Bbottom10	B	bottom	0.8	2	4.2	9.9	0	1.2	6.3	2.5	10.8	6.5	16	9.4	11.5	0	8.60058	4.31856	8.9627	15.1159	12.8144
2	13	10	13Gleft10	G	left	1.2	6.3	2.5	10.8	1	4.2	9.9	0.8	2	6.5	16	9.4	11.5	0	4.68402	4.68615	4.31856	11.0535	9.70979
2	13	10	13Gright10	G	right	2.5	10.8	1.2	6.3	1	4.2	9.9	0.8	2	6.5	16	9.4	11.5	1	4.68402	1.92354	8.9627	6.56049	6.93542
2	13	10	13Rleft10	R	left	6.5	16	9.4	11.5	0	4.2	9.9	0.8	2	1.2	6.3	2.5	10.8	0	5.3535	6.5192	15.1159	11.0535	6.56049
2	13	10	13Rright10	R	right	9.4	11.5	6.5	16	0	4.2	9.9	0.8	2	1.2	6.3	2.5	10.8	0	5.3535	5.44059	12.8144	9.70979	6.93542
2	13	11	13Btop11	B	top	0.7	4.6	1.3	2.1	1	3.3	4.8	8	0	9.5	11.4	9.2	12.5	0	2.57099	2.60768	8.62844	11.1212	11.6043
2	13	11	13Bbottom11	B	bottom	1.3	2.1	0.7	4.6	1	3.3	4.8	8	0	9.5	11.4	9.2	12.5	0	2.57099	3.36006	7.0214	12.3988	13.0602
2	13	11	13Gleft11	G	left	3.3	4.8	8	0	0	0.7	4.6	1.3	2.1	9.5	11.4	9.2	12.5	0	6.71789	2.60768	3.36006	9.05539	9.70052
2	13	11	13Gright11	G	right	8	0	3.3	4.8	0	0.7	4.6	1.3	2.1	9.5	11.4	9.2	12.5	0	6.71789	8.62844	7.0214	11.4983	12.5575
2	13	11	13Rbottom11	R	bottom	9.5	11.4	9.2	12.5	0	0.7	4.6	1.3	2.1	3.3	4.8	8	0	0	1.14018	11.1212	12.3988	9.05539	11.4983
2	13	11	13Rtop11	R	top	9.2	12.5	9.5	11.4	0	0.7	4.6	1.3	2.1	3.3	4.8	8	0	0	1.14018	11.6043	13.0602	9.70052	12.5575
2	13	12	13Btop12	B	top	7.7	7	6.4	0.4	0	3	5.7	9	9.8	6.8	16	1	3.8	0	6.72681	4.87647	3.08707	9.04489	7.42496
2	13	12	13Bbottom12	B	bottom	6.4	0.4	7.7	7	0	3	5.7	9	9.8	6.8	16	1	3.8	0	6.72681	6.29682	9.75295	15.6051	6.38122
2	13	12	13Gleft12	G	left	3	5.7	9	9.8	0	7.7	7	6.4	0.4	6.8	16	1	3.8	0	7.26705	4.87647	6.29682	10.9786	2.75862
2	13	12	13Gright12	G	right	9	9.8	3	5.7	0	7.7	7	6.4	0.4	6.8	16	1	3.8	0	7.26705	3.08707	9.75295	6.57875	10
2	13	12	13Rtop12	R	top	6.8	16	1	3.8	0	7.7	7	6.4	0.4	3	5.7	9	9.8	0	13.5085	9.04489	15.6051	10.9786	6.57875
2	13	12	13Rbottom12	R	bottom	1	3.8	6.8	16	0	7.7	7	6.4	0.4	3	5.7	9	9.8	0	13.5085	7.42496	6.38122	2.75862	10
2	13	13	13Bright13	B	right	9.5	11.1	1.5	14.8	0	8	8.5	0.8	7.5	7.4	0.4	6	0	1	8.81419	3.00167	9.41541	10.9041	11.6387
2	13	13	13Bleft13	B	left	1.5	14.8	9.5	11.1	0	8	8.5	0.8	7.5	7.4	0.4	6	0	0	8.81419	9.05207	7.33348	15.5618	15.469
2	13	13	13Gright13	G	right	8	8.5	0.8	7.5	0	9.5	11.1	1.5	14.8	7.4	0.4	6	0	1	7.26911	3.00167	9.05207	8.12219	8.73212
2	13	13	13Gleft13	G	left	0.8	7.5	8	8.5	0	9.5	11.1	1.5	14.8	7.4	0.4	6	0	0	7.26911	9.41541	7.33348	9.69381	9.12634
2	13	13	13Rright13	R	right	7.4	0.4	6	0	1	9.5	11.1	1.5	14.8	8	8.5	0.8	7.5	0	1.45602	10.9041	15.5618	8.12219	9.69381
2	13	13	13Rleft13	R	left	6	0	7.4	0.4	1	9.5	11.1	1.5	14.8	8	8.5	0.8	7.5	0	1.45602	11.6387	15.469	8.73212	9.12634
2	13	14	13Bleft14	B	left	7.8	0.9	8.7	0.8	0	4.1	13.1	9.1	9.9	2.4	11.2	6.4	0	0	0.905539	12.7487	9.0934	11.6297	1.66433
2	13	14	13Bright14	B	right	8.7	0.8	7.8	0.9	0	4.1	13.1	9.1	9.9	2.4	11.2	6.4	0	0	0.905539	13.132	9.10879	12.1594	2.43516
2	13	14	13Gleft14	G	left	4.1	13.1	9.1	9.9	0	7.8	0.9	8.7	0.8	2.4	11.2	6.4	0	0	5.93633	12.7487	13.132	2.54951	13.3004
2	13	14	13Gright14	G	right	9.1	9.9	4.1	13.1	0	7.8	0.9	8.7	0.8	2.4	11.2	6.4	0	0	5.93633	9.0934	9.10879	6.82495	10.2616
2	13	14	13Rtop14	R	top	2.4	11.2	6.4	0	0	7.8	0.9	8.7	0.8	4.1	13.1	9.1	9.9	0	11.8929	11.6297	12.1594	2.54951	6.82495
2	13	14	13Rbottom14	R	bottom	6.4	0	2.4	11.2	0	7.8	0.9	8.7	0.8	4.1	13.1	9.1	9.9	0	11.8929	1.66433	2.43516	13.3004	10.2616
2	14	1	14Bbottom1	B	bottom	1.2	10.5	0.3	14.5	0	0.5	1.6	1.5	0.5	9	10.3	9	14	0	4.1	8.92749	10.0045	7.80256	8.54927
2	14	1	14Btop1	B	top	0.3	14.5	1.2	10.5	0	0.5	1.6	1.5	0.5	9	10.3	9	14	0	4.1	12.9016	14.0513	9.66075	8.71436
2	14	1	14Gleft1	G	left	0.5	1.6	1.5	0.5	0	1.2	10.5	0.3	14.5	9	10.3	9	14	0	1.48661	8.92749	12.9016	12.1631	15.0336
2	14	1	14Gright1	G	right	1.5	0.5	0.5	1.6	0	1.2	10.5	0.3	14.5	9	10.3	9	14	0	1.48661	10.0045	14.0513	12.3406	15.4434
2	14	1	14Rbottom1	R	bottom	9	10.3	9	14	0	1.2	10.5	0.3	14.5	0.5	1.6	1.5	0.5	0	3.7	7.80256	9.66075	12.1631	12.3406
2	14	1	14Rtop1	R	top	9	14	9	10.3	0	1.2	10.5	0.3	14.5	0.5	1.6	1.5	0.5	0	3.7	8.54927	8.71436	15.0336	15.4434
2	14	2	14Btop2	B	top	0	13.5	0.1	8	0	1.6	4.5	1.5	0	8	3.2	8.5	7	0	5.50091	9.14112	13.5831	13.0419	10.7005
2	14	2	14Bbottom2	B	bottom	0.1	8	0	13.5	0	1.6	4.5	1.5	0	8	3.2	8.5	7	0	5.50091	3.80789	8.12158	9.24392	8.45931
2	14	2	14Gtop2	G	top	1.6	4.5	1.5	0	0	0	13.5	0.1	8	8	3.2	8.5	7	0	4.50111	9.14112	3.80789	6.5307	7.33894
2	14	2	14Gbottom2	G	bottom	1.5	0	1.6	4.5	0	0	13.5	0.1	8	8	3.2	8.5	7	0	4.50111	13.5831	8.12158	7.245	9.89949
2	14	2	14Rbottom2	R	bottom	8	3.2	8.5	7	0	0	13.5	0.1	8	1.6	4.5	1.5	0	0	3.83275	13.0419	9.24392	6.5307	7.245
2	14	2	14Rtop2	R	top	8.5	7	8	3.2	0	0	13.5	0.1	8	1.6	4.5	1.5	0	0	3.83275	10.7005	8.45931	7.33894	9.89949
2	14	3	14Btop3	B	top	0	13.4	0	11.5	0	1	1.6	1	0.5	9	2.4	7.1	4	0	1.9	11.8423	12.9387	14.2127	11.7801
2	14	3	14Bbottom3	B	bottom	0	11.5	0	13.4	0	1	1.6	1	0.5	9	2.4	7.1	4	0	1.9	9.95038	11.0454	12.7988	10.3276
2	14	3	14Gtop3	G	top	1	1.6	1	0.5	1	0	13.4	0	11.5	9	2.4	7.1	4	0	1.1	11.8423	9.95038	8.0399	6.55515
2	14	3	14Gbottom3	G	bottom	1	0.5	1	1.6	1	0	13.4	0	11.5	9	2.4	7.1	4	0	1.1	12.9387	11.0454	8.22253	7.03278
2	14	3	14Rright3	R	right	9	2.4	7.1	4	0	0	13.4	0	11.5	1	1.6	1	0.5	0	2.48395	14.2127	12.7988	8.0399	8.22253
2	14	3	14Rleft3	R	left	7.1	4	9	2.4	0	0	13.4	0	11.5	1	1.6	1	0.5	0	2.48395	11.7801	10.3276	6.55515	7.03278
2	14	4	14Btop4	B	top	0	13.5	0	11	0	5.5	16	0	1.5	8.5	6	8.5	11	0	2.5	6.04152	12	11.3358	8.86002
2	14	4	14Bbottom4	B	bottom	0	11	0	13.5	0	5.5	16	0	1.5	8.5	6	8.5	11	0	2.5	7.43303	9.5	9.86154	8.5
2	14	4	14Gtop4	G	top	5.5	16	0	1.5	0	0	13.5	0	11	8.5	6	8.5	11	0	15.5081	6.04152	7.43303	10.4403	5.83095
2	14	4	14Gbottom4	G	bottom	0	1.5	5.5	16	0	0	13.5	0	11	8.5	6	8.5	11	0	15.5081	12	9.5	9.61769	12.7475
2	14	4	14Rbottom4	R	bottom	8.5	6	8.5	11	0	0	13.5	0	11	5.5	16	0	1.5	0	5	11.3358	9.86154	10.4403	9.61769
2	14	4	14Rtop4	R	top	8.5	11	8.5	6	0	0	13.5	0	11	5.5	16	0	1.5	0	5	8.86002	8.5	5.83095	12.7475
2	14	5	14Bleft5	B	left	0.5	10.1	8	8.2	0	1.2	1.6	0	1.4	5	0.8	7.8	2	0	7.73692	8.52877	8.71436	10.3315	10.9041
2	14	5	14Bright5	B	right	8	8.2	0.5	10.1	0	1.2	1.6	0	1.4	5	0.8	7.8	2	0	7.73692	9.47629	10.4995	7.98499	6.20322
2	14	5	14Gright5	G	right	1.2	1.6	0	1.4	0	0.5	10.1	8	8.2	5	0.8	7.8	2	0	1.21655	8.52877	9.47629	3.8833	6.61211
2	14	5	14Gleft5	G	left	0	1.4	1.2	1.6	0	0.5	10.1	8	8.2	5	0.8	7.8	2	0	1.21655	8.71436	10.4995	5.03587	7.82304
2	14	5	14Rleft5	R	left	5	0.8	7.8	2	0	0.5	10.1	8	8.2	1.2	1.6	0	1.4	0	3.04631	10.3315	7.98499	3.8833	5.03587
2	14	5	14Rright5	R	right	7.8	2	5	0.8	0	0.5	10.1	8	8.2	1.2	1.6	0	1.4	0	3.04631	10.9041	6.20322	6.61211	7.82304
2	14	6	14Btop6	B	top	0	11	1.5	4.7	0	0.2	13.5	5.4	5	0	1	3	1.4	0	6.47611	2.50799	8.07217	10	10.0578
2	14	6	14Bbottom6	B	bottom	1.5	4.7	0	11	0	0.2	13.5	5.4	5	0	1	3	1.4	0	6.47611	8.8955	3.91152	3.99249	3.62491
2	14	6	14Gtop6	G	top	0.2	13.5	5.4	5	0	0	11	1.5	4.7	0	1	3	1.4	0	9.96444	2.50799	8.8955	12.5016	12.4197
2	14	6	14Gbottom6	G	bottom	5.4	5	0.2	13.5	0	0	11	1.5	4.7	0	1	3	1.4	0	9.96444	8.07217	3.91152	6.72012	4.32666
2	14	6	14Rleft6	R	left	0	1	3	1.4	0	0	11	1.5	4.7	0.2	13.5	5.4	5	0	3.02655	10	3.99249	12.5016	6.72012
2	14	6	14Rright6	R	right	3	1.4	0	1	0	0	11	1.5	4.7	0.2	13.5	5.4	5	0	3.02655	10.0578	3.62491	12.4197	4.32666
2	14	7	14Btop7	B	top	0	13	0	11.5	0	0	1.5	3.9	1.2	8.9	2.1	5.4	5	0	1.5	11.5	12.4278	14.072	9.65194
2	14	7	14Bbottom7	B	bottom	0	11.5	0	13	0	0	1.5	3.9	1.2	8.9	2.1	5.4	5	0	1.5	10	11.0136	12.9449	8.45044
2	14	7	14Gleft7	G	left	0	1.5	3.9	1.2	0	0	13	0	11.5	8.9	2.1	5.4	5	0	3.91152	11.5	10	8.9202	6.43506
2	14	7	14Gright7	G	right	3.9	1.2	0	1.5	0	0	13	0	11.5	8.9	2.1	5.4	5	0	3.91152	12.4278	11.0136	5.08035	4.08534
2	14	7	14Rright7	R	right	8.9	2.1	5.4	5	0	0	13	0	11.5	0	1.5	3.9	1.2	0	4.54533	14.072	12.9449	8.9202	5.08035
2	14	7	14Rleft7	R	left	5.4	5	8.9	2.1	0	0	13	0	11.5	0	1.5	3.9	1.2	0	4.54533	9.65194	8.45044	6.43506	4.08534
2	14	8	14Btop8	B	top	2.5	6.5	2.8	1.3	0	0	1	2.2	0.5	1	2.5	2	2.9	1	5.20865	6.04152	6.0075	4.272	3.63456
2	14	8	14Bbottom8	B	bottom	2.8	1.3	2.5	6.5	0	0	1	2.2	0.5	1	2.5	2	2.9	1	5.20865	2.81603	1	2.16333	1.78885
2	14	8	14Gleft8	G	left	0	1	2.2	0.5	0	2.5	6.5	2.8	1.3	1	2.5	2	2.9	1	2.2561	6.04152	2.81603	1.80278	2.75862
2	14	8	14Gright8	G	right	2.2	0.5	0	1	0	2.5	6.5	2.8	1.3	1	2.5	2	2.9	1	2.2561	6.0075	1	2.33238	2.40832
2	14	8	14Rleft8	R	left	1	2.5	2	2.9	1	2.5	6.5	2.8	1.3	0	1	2.2	0.5	1	1.07703	4.272	2.16333	1.80278	2.33238
2	14	8	14Rright8	R	right	2	2.9	1	2.5	1	2.5	6.5	2.8	1.3	0	1	2.2	0.5	1	1.07703	3.63456	1.78885	2.75862	2.40832
2	14	9	14Bleft9	B	left	1.7	1.5	2.3	1.2	1	2.8	6.3	0.7	2.5	0	2	4	0	1	0.67082	4.92443	1.41421	1.772	2.74591
2	14	9	14Bright9	B	right	2.3	1.2	1.7	1.5	1	2.8	6.3	0.7	2.5	0	2	4	0	1	0.67082	5.12445	2.06155	2.43516	2.08087
2	14	9	14Gtop9	G	top	2.8	6.3	0.7	2.5	0	1.7	1.5	2.3	1.2	0	2	4	0	1	4.34166	4.92443	5.12445	5.13128	6.41327
2	14	9	14Gbottom9	G	bottom	0.7	2.5	2.8	6.3	0	1.7	1.5	2.3	1.2	0	2	4	0	1	4.34166	1.41421	2.06155	0.860233	4.14005
2	14	9	14Rleft9	R	left	0	2	4	0	0	1.7	1.5	2.3	1.2	2.8	6.3	0.7	2.5	1	4.47214	1.772	2.43516	5.13128	0.860233
2	14	9	14Rright9	R	right	4	0	0	2	0	1.7	1.5	2.3	1.2	2.8	6.3	0.7	2.5	1	4.47214	2.74591	2.08087	6.41327	4.14005
2	14	10	14Btop10	B	top	8.9	5.8	8.4	2.8	0	0	1.2	1.4	0.9	4.8	1.4	6.7	2.1	0	3.04138	10.0185	8.95879	6.01415	4.30465
2	14	10	14Bbottom10	B	bottom	8.4	2.8	8.9	5.8	0	0	1.2	1.4	0.9	4.8	1.4	6.7	2.1	0	3.04138	8.55102	7.25328	3.86264	1.83848
2	14	10	14Gleft10	G	left	0	1.2	1.4	0.9	0	8.9	5.8	8.4	2.8	4.8	1.4	6.7	2.1	0	1.43178	10.0185	8.55102	4.80416	6.76018
2	14	10	14Gright10	G	right	1.4	0.9	0	1.2	0	8.9	5.8	8.4	2.8	4.8	1.4	6.7	2.1	1	1.43178	8.95879	7.25328	3.43657	5.43415
2	14	10	14Rleft10	R	left	4.8	1.4	6.7	2.1	1	8.9	5.8	8.4	2.8	0	1.2	1.4	0.9	1	2.02485	6.01415	3.86264	4.80416	3.43657
2	14	10	14Rright10	R	right	6.7	2.1	4.8	1.4	1	8.9	5.8	8.4	2.8	0	1.2	1.4	0.9	0	2.02485	4.30465	1.83848	6.76018	5.43415
2	14	11	14Btop11	B	top	1.7	1.7	1.2	0.4	1	6.1	2.8	8.8	2.3	1.9	7.1	0.5	1.9	1	1.39284	4.53542	7.12531	5.4037	1.21655
2	14	11	14Bbottom11	B	bottom	1.2	0.4	1.7	1.7	1	6.1	2.8	8.8	2.3	1.9	7.1	0.5	1.9	0	1.39284	5.45619	7.8339	6.73647	1.65529
2	14	11	14Gleft11	G	left	6.1	2.8	8.8	2.3	0	1.7	1.7	1.2	0.4	1.9	7.1	0.5	1.9	0	2.74591	4.53542	5.45619	6.01082	5.67186
2	14	11	14Gright11	G	right	8.8	2.3	6.1	2.8	0	1.7	1.7	1.2	0.4	1.9	7.1	0.5	1.9	0	2.74591	7.12531	7.8339	8.40536	8.30963
2	14	11	14Rtop11	R	top	1.9	7.1	0.5	1.9	0	1.7	1.7	1.2	0.4	6.1	2.8	8.8	2.3	0	5.38516	5.4037	6.73647	6.01082	8.40536
2	14	11	14Rbottom11	R	bottom	0.5	1.9	1.9	7.1	0	1.7	1.7	1.2	0.4	6.1	2.8	8.8	2.3	1	5.38516	1.21655	1.65529	5.67186	8.30963
2	14	12	14Btop12	B	top	0	13	0	10.3	0	9	13.9	7	2.5	0.6	3.3	1.7	0.3	0	2.7	9.04489	12.6194	9.71854	12.8133
2	14	12	14Bbottom12	B	bottom	0	10.3	0	13	0	9	13.9	7	2.5	0.6	3.3	1.7	0.3	0	2.7	9.6933	10.4805	7.02567	10.1435
2	14	12	14Gtop12	G	top	9	13.9	7	2.5	0	0	13	0	10.3	0.6	3.3	1.7	0.3	0	11.5741	9.04489	9.6933	13.5248	15.4353
2	14	12	14Gbottom12	G	bottom	7	2.5	9	13.9	0	0	13	0	10.3	0.6	3.3	1.7	0.3	0	11.5741	12.6194	10.4805	6.44981	5.73847
2	14	12	14Rtop12	R	top	0.6	3.3	1.7	0.3	0	0	13	0	10.3	9	13.9	7	2.5	0	3.19531	9.71854	7.02567	13.5248	6.44981
2	14	12	14Rbottom12	R	bottom	1.7	0.3	0.6	3.3	0	0	13	0	10.3	9	13.9	7	2.5	0	3.19531	12.8133	10.1435	15.4353	5.73847
2	14	13	14Btop13	B	top	8.8	9.9	8.5	4.8	0	0	3.9	5	0.4	0.3	14.9	0	7.7	0	5.10882	10.6508	10.2318	9.86154	9.07083
2	14	13	14Bbottom13	B	bottom	8.5	4.8	8.8	9.9	0	0	3.9	5	0.4	0.3	14.9	0	7.7	0	5.10882	8.54751	5.62228	13.0096	8.98109
2	14	13	14Gleft13	G	left	0	3.9	5	0.4	0	8.8	9.9	8.5	4.8	0.3	14.9	0	7.7	0	6.10328	10.6508	8.54751	11.0041	3.8
2	14	13	14Gright13	G	right	5	0.4	0	3.9	0	8.8	9.9	8.5	4.8	0.3	14.9	0	7.7	0	6.10328	10.2318	5.62228	15.2427	8.84816
2	14	13	14Rtop13	R	top	0.3	14.9	0	7.7	1	8.8	9.9	8.5	4.8	0	3.9	5	0.4	0	7.20625	9.86154	13.0096	11.0041	15.2427
2	14	13	14Rbottom13	R	bottom	0	7.7	0.3	14.9	1	8.8	9.9	8.5	4.8	0	3.9	5	0.4	0	7.20625	9.07083	8.98109	3.8	8.84816
2	14	14	14Bleft14	B	left	0	1.8	1.3	1.6	1	2.1	1.3	5.6	3.7	4.7	4.4	9	9	0	1.31529	2.1587	5.91354	5.37122	11.5256
2	14	14	14Bright14	B	right	1.3	1.6	0	1.8	1	2.1	1.3	5.6	3.7	4.7	4.4	9	9	1	1.31529	0.8544	4.78539	4.40454	10.6794
2	14	14	14Gleft14	G	left	2.1	1.3	5.6	3.7	1	0	1.8	1.3	1.6	4.7	4.4	9	9	1	4.24382	2.1587	0.8544	4.04599	10.3392
2	14	14	14Gright14	G	right	5.6	3.7	2.1	1.3	1	0	1.8	1.3	1.6	4.7	4.4	9	9	1	4.24382	5.91354	4.78539	1.14018	6.29682
2	14	14	14Rleft14	R	left	4.7	4.4	9	9	0	0	1.8	1.3	1.6	2.1	1.3	5.6	3.7	1	6.29682	5.37122	4.40454	4.04599	1.14018
2	14	14	14Rright14	R	right	9	9	4.7	4.4	0	0	1.8	1.3	1.6	2.1	1.3	5.6	3.7	0	6.29682	11.5256	10.6794	10.3392	6.29682
2	15	1	15Benige1	B	enige	0.8	1.2	.	.	0	4.4	0.8	8.8	1.5	4.3	8.3	2.4	1.8	1	#VALUE!	3.62215	8.00562	7.91581	1.7088
2	15	1	15B1	B		.	.
2	15	1	15Gleft1	G	left	4.4	0.8	8.8	1.5	1	0.8	1.2	.	.	4.3	8.3	2.4	1.8	0	4.45533	3.62215	#VALUE!	7.50067	2.23607
2	15	1	15Gright1	G	right	8.8	1.5	4.4	0.8	1	0.8	1.2	.	.	4.3	8.3	2.4	1.8	0	4.45533	8.00562	#VALUE!	8.15414	6.40703
2	15	1	15Rtop1	R	top	4.3	8.3	2.4	1.8	0	0.8	1.2	.	.	4.4	0.8	8.8	1.5	0	6.772	7.91581	#VALUE!	7.50067	8.15414
2	15	1	15Rbottom1	R	bottom	2.4	1.8	4.3	8.3	0	0.8	1.2	.	.	4.4	0.8	8.8	1.5	1	6.772	1.7088	#VALUE!	2.23607	6.40703
2	15	2	15Benige2	B	enige	8.7	3.2	.	.	0	3.7	5	1.3	3	0.7	6.4	7.9	0.4	0	#VALUE!	5.31413	7.4027	8.61626	2.91204
2	15	2	15B2	B		.	.
2	15	2	15Gtop2	G	top	3.7	5	1.3	3	1	8.7	3.2	.	.	0.7	6.4	7.9	0.4	0	3.1241	5.31413	#VALUE!	3.31059	6.22896
2	15	2	15Gbottom2	G	bottom	1.3	3	3.7	5	1	8.7	3.2	.	.	0.7	6.4	7.9	0.4	1	3.1241	7.4027	#VALUE!	3.45254	7.09366
2	15	2	15Rleft2	R	left	0.7	6.4	7.9	0.4	0	8.7	3.2	.	.	3.7	5	1.3	3	1	9.3723	8.61626	#VALUE!	3.31059	3.45254
2	15	2	15Rright2	R	right	7.9	0.4	0.7	6.4	0	8.7	3.2	.	.	3.7	5	1.3	3	0	9.3723	2.91204	#VALUE!	6.22896	7.09366
2	15	3	15Benige3	B	enige	7.3	2.2	.	.	0	7.5	6.9	7	0	8.2	0	8.9	7.5	1	#VALUE!	4.70425	2.22036	2.37697	5.53624
2	15	3	15B3	B		.	.
2	15	3	15Gtop3	G	top	7.5	6.9	7	0	0	7.3	2.2	.	.	8.2	0	8.9	7.5	1	6.91809	4.70425	#VALUE!	6.93542	1.52315
2	15	3	15Gbottom3	G	bottom	7	0	7.5	6.9	0	7.3	2.2	.	.	8.2	0	8.9	7.5	1	6.91809	2.22036	#VALUE!	1.2	7.73692
2	15	3	15Rbottom3	R	bottom	8.2	0	8.9	7.5	0	7.3	2.2	.	.	7.5	6.9	7	0	1	7.5326	2.37697	#VALUE!	6.93542	1.2
2	15	3	15Rtop3	R	top	8.9	7.5	8.2	0	0	7.3	2.2	.	.	7.5	6.9	7	0	1	7.5326	5.53624	#VALUE!	1.52315	7.73692
2	15	4	15Benige4	B	enige	2.3	5.6	.	.	0	5.3	6.6	8.2	6.2	6.7	6.5	7.9	8	1	#VALUE!	3.16228	5.93043	4.4911	6.09262
2	15	4	15B4	B		.	.
2	15	4	15Gleft4	G	left	5.3	6.6	8.2	6.2	0	2.3	5.6	.	.	6.7	6.5	7.9	8	1	2.92746	3.16228	#VALUE!	1.40357	2.95296
2	15	4	15Gright4	G	right	8.2	6.2	5.3	6.6	0	2.3	5.6	.	.	6.7	6.5	7.9	8	1	2.92746	5.93043	#VALUE!	1.52971	1.82483
2	15	4	15Rleft4	R	left	6.7	6.5	7.9	8	0	2.3	5.6	.	.	5.3	6.6	8.2	6.2	1	1.92094	4.4911	#VALUE!	1.40357	1.52971
2	15	4	15Rright4	R	right	7.9	8	6.7	6.5	0	2.3	5.6	.	.	5.3	6.6	8.2	6.2	1	1.92094	6.09262	#VALUE!	2.95296	1.82483
2	15	5	15Benige5	B	enige	7.3	5.3	.	.	0	8.4	3.4	7.4	0	9.5	8.5	9.5	4.6	1	#VALUE!	2.19545	5.30094	3.8833	2.30868
2	15	5	15B5	B		.	.
2	15	5	15Gtop5	G	top	8.4	3.4	7.4	0	0	7.3	5.3	.	.	9.5	8.5	9.5	4.6	1	3.54401	2.19545	#VALUE!	5.21728	1.62788
2	15	5	15Gbottom5	G	bottom	7.4	0	8.4	3.4	0	7.3	5.3	.	.	9.5	8.5	9.5	4.6	1	3.54401	5.30094	#VALUE!	8.75557	5.05668
2	15	5	15Rtop5	R	top	9.5	8.5	9.5	4.6	0	7.3	5.3	.	.	8.4	3.4	7.4	0	0	3.9	3.8833	#VALUE!	5.21728	8.75557
2	15	5	15Rbottom5	R	bottom	9.5	4.6	9.5	8.5	0	7.3	5.3	.	.	8.4	3.4	7.4	0	1	3.9	2.30868	#VALUE!	1.62788	5.05668
2	15	6	15Benige6	B	enige	3.9	10.3	.	.	0	2.6	8	1.5	7.8	0.6	6	6	8.6	0	#VALUE!	2.64197	3.46554	5.42033	2.70185
2	15	6	15B6	B		.	.
2	15	6	15Gtop6	G	top	2.6	8	1.5	7.8	0	3.9	10.3	.	.	0.6	6	6	8.6	0	1.11803	2.64197	#VALUE!	2.82843	3.45254
2	15	6	15Gbottom6	G	bottom	1.5	7.8	2.6	8	0	3.9	10.3	.	.	0.6	6	6	8.6	0	1.11803	3.46554	#VALUE!	2.01246	4.57056
2	15	6	15Rleft6	R	left	0.6	6	6	8.6	0	3.9	10.3	.	.	2.6	8	1.5	7.8	0	5.99333	5.42033	#VALUE!	2.82843	2.01246
2	15	6	15Rright6	R	right	6	8.6	0.6	6	0	3.9	10.3	.	.	2.6	8	1.5	7.8	0	5.99333	2.70185	#VALUE!	3.45254	4.57056
2	15	7	15Benige7	B	enige	8.7	8.6	.	.	.	9.5	3.9	9	6.5	1.2	5	9.3	5.5	.	#VALUE!	4.7676	2.12132	8.31925	3.15753
2	15	7	15B7	B		.	.
2	15	7	15Gbottom7	G	bottom	9.5	3.9	9	6.5	.	8.7	8.6	.	.	1.2	5	9.3	5.5	.	2.64764	4.7676	#VALUE!	8.37257	1.61245
2	15	7	15Gtop7	G	top	9	6.5	9.5	3.9	.	8.7	8.6	.	.	1.2	5	9.3	5.5	.	2.64764	2.12132	#VALUE!	7.94292	1.04403
2	15	7	15Rleft7	R	left	1.2	5	9.3	5.5	0	8.7	8.6	.	.	9.5	3.9	9	6.5	0	8.11542	8.31925	#VALUE!	8.37257	7.94292
2	15	7	15Rright7	R	right	9.3	5.5	1.2	5	.	8.7	8.6	.	.	9.5	3.9	9	6.5	.	8.11542	3.15753	#VALUE!	1.61245	1.04403
2	15	8	15Benige8	B	enige	9	5.8	.	.	.	7.8	0.4	7.2	0	1	5	9.3	4.5	1	#VALUE!	5.53173	6.07289	8.0399	1.33417
2	15	8	15B8	B		.	.
2	15	8	15Gtop8	G	top	7.8	0.4	7.2	0	1	9	5.8	.	.	1	5	9.3	4.5	1	0.72111	5.53173	#VALUE!	8.20975	4.36578
2	15	8	15Gbottom8	G	bottom	7.2	0	7.8	0.4	1	9	5.8	.	.	1	5	9.3	4.5	0	0.72111	6.07289	#VALUE!	7.96492	4.96588
2	15	8	15Rleft8	R	left	1	5	9.3	4.5	.	9	5.8	.	.	7.8	0.4	7.2	0	0	8.31505	8.0399	#VALUE!	8.20975	7.96492
2	15	8	15Rright8	R	right	9.3	4.5	1	5	.	9	5.8	.	.	7.8	0.4	7.2	0	1	8.31505	1.33417	#VALUE!	4.36578	4.96588
2	15	9	15Benige9	B	enige	7.3	0.5	.	.	0	6.3	2	8.3	4	9.5	3.4	6	0	1	#VALUE!	1.80278	3.64005	3.64005	1.39284
2	15	9	15B9	B		.	.
2	15	9	15Gleft9	G	left	6.3	2	8.3	4	0	7.3	0.5	.	.	9.5	3.4	6	0	1	2.82843	1.80278	#VALUE!	3.49285	2.02237
2	15	9	15Gright9	G	right	8.3	4	6.3	2	0	7.3	0.5	.	.	9.5	3.4	6	0	1	2.82843	3.64005	#VALUE!	1.34164	4.61411
2	15	9	15Rright9	R	right	9.5	3.4	6	0	0	7.3	0.5	.	.	6.3	2	8.3	4	1	4.87955	3.64005	#VALUE!	3.49285	1.34164
2	15	9	15Rleft9	R	left	6	0	9.5	3.4	0	7.3	0.5	.	.	6.3	2	8.3	4	1	4.87955	1.39284	#VALUE!	2.02237	4.61411
2	15	10	15Benige10	B	enige	8.4	1.2	.	.	0	1.7	7.4	2.7	4.2	4.1	2.2	7.2	0	0	#VALUE!	9.12853	6.44127	4.41475	1.69706
2	15	10	15B10	B		.	.
2	15	10	15Gleft10	G	left	1.7	7.4	2.7	4.2	0	8.4	1.2	.	.	4.1	2.2	7.2	0	0	3.35261	9.12853	#VALUE!	5.72713	9.22009
2	15	10	15Gright10	G	right	2.7	4.2	1.7	7.4	0	8.4	1.2	.	.	4.1	2.2	7.2	0	0	3.35261	6.44127	#VALUE!	2.44131	6.15549
2	15	10	15Rtop10	R	top	4.1	2.2	7.2	0	0	8.4	1.2	.	.	1.7	7.4	2.7	4.2	0	3.80132	4.41475	#VALUE!	5.72713	2.44131
2	15	10	15Rbottom10	R	bottom	7.2	0	4.1	2.2	0	8.4	1.2	.	.	1.7	7.4	2.7	4.2	0	3.80132	1.69706	#VALUE!	9.22009	6.15549
2	15	11	15Benige11	B	enige	1.5	5	.	.	0	3.5	0	9.5	1.8	8.1	3.2	6.7	2.5	0	#VALUE!	5.38516	8.61626	6.84105	5.76975
2	15	11	15B11	B		.	.
2	15	11	15Gleft11	G	left	3.5	0	9.5	1.8	0	1.5	5	.	.	8.1	3.2	6.7	2.5	0	6.26418	5.38516	#VALUE!	5.60357	4.06079
2	15	11	15Gright11	G	right	9.5	1.8	3.5	0	0	1.5	5	.	.	8.1	3.2	6.7	2.5	1	6.26418	8.61626	#VALUE!	1.9799	2.88617
2	15	11	15Rright11	R	right	8.1	3.2	6.7	2.5	1	1.5	5	.	.	3.5	0	9.5	1.8	1	1.56525	6.84105	#VALUE!	5.60357	1.9799
2	15	11	15Rleft11	R	left	6.7	2.5	8.1	3.2	1	1.5	5	.	.	3.5	0	9.5	1.8	0	1.56525	5.76975	#VALUE!	4.06079	2.88617
2	15	12	15Benige12	B	enige	0.8	6	.	.	0	8.7	0.9	4.4	1.2	8.8	16	8.6	5.5	0	#VALUE!	9.40319	6	12.8062	7.81601
2	15	12	15B12	B		.	.
2	15	12	15Gright12	G	right	8.7	0.9	4.4	1.2	0	0.8	6	.	.	8.8	16	8.6	5.5	0	4.31045	9.40319	#VALUE!	15.1003	4.60109
2	15	12	15Gleft12	G	left	4.4	1.2	8.7	0.9	0	0.8	6	.	.	8.8	16	8.6	5.5	0	4.31045	6	#VALUE!	15.4402	6.01082
2	15	12	15Rtop12	R	top	8.8	16	8.6	5.5	0	0.8	6	.	.	8.7	0.9	4.4	1.2	0	10.5019	12.8062	#VALUE!	15.1003	15.4402
2	15	12	15Rbottom12	R	bottom	8.6	5.5	8.8	16	0	0.8	6	.	.	8.7	0.9	4.4	1.2	0	10.5019	7.81601	#VALUE!	4.60109	6.01082
2	15	13	15Benige13	B	enige	1.4	4.7	.	.	0	8	0.8	6	0	5.7	4.8	8.9	4.5	0	#VALUE!	7.66616	6.57647	4.30116	7.50267
2	15	13	15B13	B		.	.
2	15	13	15Gright13	G	right	8	0.8	6	0	0	1.4	4.7	.	.	5.7	4.8	8.9	4.5	1	2.15407	7.66616	#VALUE!	4.61411	3.80789
2	15	13	15Gleft13	G	left	6	0	8	0.8	0	1.4	4.7	.	.	5.7	4.8	8.9	4.5	0	2.15407	6.57647	#VALUE!	4.80937	5.3535
2	15	13	15Rleft13	R	left	5.7	4.8	8.9	4.5	0	1.4	4.7	.	.	8	0.8	6	0	0	3.21403	4.30116	#VALUE!	4.61411	4.80937
2	15	13	15Rright13	R	right	8.9	4.5	5.7	4.8	0	1.4	4.7	.	.	8	0.8	6	0	1	3.21403	7.50267	#VALUE!	3.80789	5.3535
2	15	14	15Benige14	B	enige	9	9.2	.	.	0	9.4	0.8	5	0	9.2	8.6	8.5	0.4	0	#VALUE!	8.40952	10.0319	0.632456	8.81419
2	15	14	15B14	B		.	.
2	15	14	15Gright14	G	right	9.4	0.8	5	0	0	9	9.2	.	.	9.2	8.6	8.5	0.4	1	4.47214	8.40952	#VALUE!	7.80256	0.984886
2	15	14	15Gleft14	G	left	5	0	9.4	0.8	0	9	9.2	.	.	9.2	8.6	8.5	0.4	0	4.47214	10.0319	#VALUE!	9.57079	3.52278
2	15	14	15Rtop14	R	top	9.2	8.6	8.5	0.4	0	9	9.2	.	.	9.4	0.8	5	0	0	8.22982	0.632456	#VALUE!	7.80256	9.57079
2	15	14	15Rbottom14	R	bottom	8.5	0.4	9.2	8.6	0	9	9.2	.	.	9.4	0.8	5	0	1	8.22982	8.81419	#VALUE!	0.984886	3.52278
2	16	1	16Bbottom1	B	bottom	7.8	6.5	8.5	12	0	2	3	5.8	1	8.7	2.5	4.5	16	0	5.54437	6.77422	5.85235	4.1	10.0568
2	16	1	16Btop1	B	top	8.5	12	7.8	6.5	0	2	3	5.8	1	8.7	2.5	4.5	16	0	5.54437	11.1018	11.3265	9.50211	5.65685
2	16	1	16Gleft1	G	left	2	3	5.8	1	0	7.8	6.5	8.5	12	8.7	2.5	4.5	16	0	4.29418	6.77422	11.1018	6.71863	13.2382
2	16	1	16Gright1	G	right	5.8	1	2	3	0	7.8	6.5	8.5	12	8.7	2.5	4.5	16	0	4.29418	5.85235	11.3265	3.26497	15.0562
2	16	1	16Rbottom1	R	bottom	8.7	2.5	4.5	16	0	7.8	6.5	8.5	12	2	3	5.8	1	0	14.1382	4.1	9.50211	6.71863	3.26497
2	16	1	16Rtop1	R	top	4.5	16	8.7	2.5	0	7.8	6.5	8.5	12	2	3	5.8	1	0	14.1382	10.0568	5.65685	13.2382	15.0562
2	16	2	16Bleft2	B	left	0.7	13.3	4.8	13.4	0	2.3	2.8	4.2	1.2	8.2	10	1	1.6	0	4.10122	10.6212	12.596	8.1939	11.7038
2	16	2	16Bright2	B	right	4.8	13.4	0.7	13.3	0	2.3	2.8	4.2	1.2	8.2	10	1	1.6	0	4.10122	10.8908	12.2147	4.80833	12.3968
2	16	2	16Gleft2	G	left	2.3	2.8	4.2	1.2	1	0.7	13.3	4.8	13.4	8.2	10	1	1.6	1	2.48395	10.6212	10.8908	9.3086	1.76918
2	16	2	16Gright2	G	right	4.2	1.2	2.3	2.8	1	0.7	13.3	4.8	13.4	8.2	10	1	1.6	0	2.48395	12.596	12.2147	9.66644	3.2249
2	16	2	16Rtop2	R	top	8.2	10	1	1.6	0	0.7	13.3	4.8	13.4	2.3	2.8	4.2	1.2	0	11.0635	8.1939	4.80833	9.3086	9.66644
2	16	2	16Rbottom2	R	bottom	1	1.6	8.2	10	0	0.7	13.3	4.8	13.4	2.3	2.8	4.2	1.2	1	11.0635	11.7038	12.3968	1.76918	3.2249
2	16	3	16Bleft3	B	left	3.5	10.9	8.3	9	0	3	1.1	6	5.2	0.5	10	1.1	1	0	5.16236	9.81275	6.22415	3.13209	10.1868
2	16	3	16Bright3	B	right	8.3	9	3.5	10.9	0	3	1.1	6	5.2	0.5	10	1.1	1	0	5.16236	9.51315	4.44185	7.86384	10.7629
2	16	3	16Gleft3	G	left	3	1.1	6	5.2	0	3.5	10.9	8.3	9	0.5	10	1.1	1	0	5.08035	9.81275	9.51315	9.24446	1.90263
2	16	3	16Gright3	G	right	6	5.2	3	1.1	0	3.5	10.9	8.3	9	0.5	10	1.1	1	0	5.08035	6.22415	4.44185	7.3	6.45368
2	16	3	16Rtop3	R	top	0.5	10	1.1	1	0	3.5	10.9	8.3	9	3	1.1	6	5.2	0	9.01998	3.13209	7.86384	9.24446	7.3
2	16	3	16Rbottom3	R	bottom	1.1	1	0.5	10	0	3.5	10.9	8.3	9	3	1.1	6	5.2	0	9.01998	10.1868	10.7629	1.90263	6.45368
2	16	4	16Btop4	B	top	2.5	12.5	8.2	2.3	0	8.5	7.5	4.2	1.1	3	9.3	6.3	1.8	0	11.6846	7.81025	11.5261	3.23883	11.3547
2	16	4	16Bbottom4	B	bottom	8.2	2.3	2.5	12.5	0	8.5	7.5	4.2	1.1	3	9.3	6.3	1.8	0	11.6846	5.20865	4.17612	8.72009	1.96469
2	16	4	16Gtop4	G	top	8.5	7.5	4.2	1.1	0	2.5	12.5	8.2	2.3	3	9.3	6.3	1.8	0	7.71038	7.81025	5.20865	5.78705	6.10983
2	16	4	16Gbottom4	G	bottom	4.2	1.1	8.5	7.5	0	2.5	12.5	8.2	2.3	3	9.3	6.3	1.8	1	7.71038	11.5261	4.17612	8.28734	2.21359
2	16	4	16Rtop4	R	top	3	9.3	6.3	1.8	0	2.5	12.5	8.2	2.3	8.5	7.5	4.2	1.1	0	8.1939	3.23883	8.72009	5.78705	8.28734
2	16	4	16Rbottom4	R	bottom	6.3	1.8	3	9.3	0	2.5	12.5	8.2	2.3	8.5	7.5	4.2	1.1	1	8.1939	11.3547	1.96469	6.10983	2.21359
2	16	5	16Bleft5	B	left	1.4	14.8	9	6.1	0	8.2	16	3	0.5	6.5	10.5	1.5	0.5	0	11.5521	6.90507	14.3892	6.67083	14.3003
2	16	5	16Bright5	B	right	9	6.1	1.4	14.8	0	8.2	16	3	0.5	6.5	10.5	1.5	0.5	0	11.5521	9.93227	8.20731	5.06063	9.36002
2	16	5	16Gtop5	G	top	8.2	16	3	0.5	0	1.4	14.8	9	6.1	6.5	10.5	1.5	0.5	0	16.349	6.90507	9.93227	5.75674	16.8861
2	16	5	16Gbottom5	G	bottom	3	0.5	8.2	16	0	1.4	14.8	9	6.1	6.5	10.5	1.5	0.5	1	16.349	14.3892	8.20731	10.5948	1.5
2	16	5	16Rtop5	R	top	6.5	10.5	1.5	0.5	0	1.4	14.8	9	6.1	8.2	16	3	0.5	0	11.1803	6.67083	5.06063	5.75674	10.5948
2	16	5	16Rbottom5	R	bottom	1.5	0.5	6.5	10.5	0	1.4	14.8	9	6.1	8.2	16	3	0.5	1	11.1803	14.3003	9.36002	16.8861	1.5
2	16	6	16Btop6	B	top	4.2	15.8	1.3	1.3	0	3.2	6.5	5.7	1.8	7.4	13.5	8.4	12	0	14.7872	9.35361	14.0801	3.94081	5.66392
2	16	6	16Bbottom6	B	bottom	1.3	1.3	4.2	15.8	0	3.2	6.5	5.7	1.8	7.4	13.5	8.4	12	0	14.7872	5.53624	4.42832	13.64	12.8413
2	16	6	16Gtop6	G	top	3.2	6.5	5.7	1.8	0	4.2	15.8	1.3	1.3	7.4	13.5	8.4	12	0	5.32353	9.35361	5.53624	8.16333	7.56902
2	16	6	16Gbottom6	G	bottom	5.7	1.8	3.2	6.5	0	4.2	15.8	1.3	1.3	7.4	13.5	8.4	12	0	5.32353	14.0801	4.42832	11.8229	10.5513
2	16	6	16Rtop6	R	top	7.4	13.5	8.4	12	0	4.2	15.8	1.3	1.3	3.2	6.5	5.7	1.8	0	1.80278	3.94081	13.64	8.16333	11.8229
2	16	6	16Rbottom6	R	bottom	8.4	12	7.4	13.5	0	4.2	15.8	1.3	1.3	3.2	6.5	5.7	1.8	0	1.80278	5.66392	12.8413	7.56902	10.5513
2	16	7	16Bbottom7	B	bottom	1.4	15.8	1.5	15.5	0	2.8	3	7.7	3.5	9.4	15.6	1.7	4.8	0	0.316228	12.8763	13.8196	8.0025	11.0041
2	16	7	16Btop7	B	top	1.5	15.5	1.4	15.8	0	2.8	3	7.7	3.5	9.4	15.6	1.7	4.8	0	0.316228	12.5674	13.507	7.90063	10.7019
2	16	7	16Gleft7	G	left	2.8	3	7.7	3.5	0	1.4	15.8	1.5	15.5	9.4	15.6	1.7	4.8	0	4.92544	12.8763	12.5674	14.2239	2.1095
2	16	7	16Gright7	G	right	7.7	3.5	2.8	3	0	1.4	15.8	1.5	15.5	9.4	15.6	1.7	4.8	0	4.92544	13.8196	13.507	12.2188	6.13922
2	16	7	16Rtop7	R	top	9.4	15.6	1.7	4.8	0	1.4	15.8	1.5	15.5	2.8	3	7.7	3.5	0	13.2639	8.0025	7.90063	14.2239	12.2188
2	16	7	16Rbottom7	R	bottom	1.7	4.8	9.4	15.6	0	1.4	15.8	1.5	15.5	2.8	3	7.7	3.5	0	13.2639	11.0041	10.7019	2.1095	6.13922
2	16	8	16Btop8	B	top	7.2	3.8	3	0.5	0	1.2	12.1	6	1.8	7.5	16	8.2	2.2	0	5.34135	10.2416	2.33238	12.2037	1.8868
2	16	8	16Bbottom8	B	bottom	3	0.5	7.2	3.8	0	1.2	12.1	6	1.8	7.5	16	8.2	2.2	0	5.34135	11.7388	3.26956	16.14	5.47083
2	16	8	16Gtop8	G	top	1.2	12.1	6	1.8	0	7.2	3.8	3	0.5	7.5	16	8.2	2.2	0	11.3635	10.2416	11.7388	7.40945	12.1248
2	16	8	16Gbottom8	G	bottom	6	1.8	1.2	12.1	0	7.2	3.8	3	0.5	7.5	16	8.2	2.2	0	11.3635	2.33238	3.26956	14.279	2.23607
2	16	8	16Rtop8	R	top	7.5	16	8.2	2.2	0	7.2	3.8	3	0.5	1.2	12.1	6	1.8	0	13.8177	12.2037	16.14	7.40945	14.279
2	16	8	16Rbottom8	R	bottom	8.2	2.2	7.5	16	0	7.2	3.8	3	0.5	1.2	12.1	6	1.8	0	13.8177	1.8868	5.47083	12.1248	2.23607
2	16	9	16Bbottom9	B	bottom	1.4	1.7	4.5	16	0	8.5	11.5	5.7	2.5	6	15	5.5	1	1	14.6322	12.1017	4.37379	14.073	4.15933
2	16	9	16Btop9	B	top	4.5	16	1.4	1.7	0	8.5	11.5	5.7	2.5	6	15	5.5	1	1	14.6322	6.0208	13.5532	1.80278	15.0333
2	16	9	16Gtop9	G	top	8.5	11.5	5.7	2.5	0	1.4	1.7	4.5	16	6	15	5.5	1	0	9.4255	12.1017	6.0208	4.30116	10.9202
2	16	9	16Gbottom9	G	bottom	5.7	2.5	8.5	11.5	0	1.4	1.7	4.5	16	6	15	5.5	1	0	9.4255	4.37379	13.5532	12.5036	1.51327
2	16	9	16Rtop9	R	top	6	15	5.5	1	0	1.4	1.7	4.5	16	8.5	11.5	5.7	2.5	1	14.0089	14.073	1.80278	4.30116	12.5036
2	16	9	16Rbottom9	R	bottom	5.5	1	6	15	0	1.4	1.7	4.5	16	8.5	11.5	5.7	2.5	0	14.0089	4.15933	15.0333	10.9202	1.51327
2	16	10	16Btop10	B	top	7.4	16	7.7	8.5	0	2	9.3	7.5	2.8	0.3	9.3	3.2	13.3	0	7.506	8.60523	13.2004	9.76217	4.993
2	16	10	16Bbottom10	B	bottom	7.7	8.5	7.4	16	0	2	9.3	7.5	2.8	0.3	9.3	3.2	13.3	0	7.506	5.75587	5.70351	7.44312	6.57951
2	16	10	16Gleft10	G	left	2	9.3	7.5	2.8	0	7.4	16	7.7	8.5	0.3	9.3	3.2	13.3	0	8.51469	8.60523	5.75587	1.7	4.17612
2	16	10	16Gright10	G	right	7.5	2.8	2	9.3	0	7.4	16	7.7	8.5	0.3	9.3	3.2	13.3	0	8.51469	13.2004	5.70351	9.7	11.3464
2	16	10	16Rleft10	R	left	0.3	9.3	3.2	13.3	0	7.4	16	7.7	8.5	2	9.3	7.5	2.8	0	4.94065	9.76217	7.44312	1.7	9.7
2	16	10	16Rright10	R	right	3.2	13.3	0.3	9.3	0	7.4	16	7.7	8.5	2	9.3	7.5	2.8	0	4.94065	4.993	6.57951	4.17612	11.3464
2	16	11	16Bleft11	B	left	5.8	0.8	8.3	2.8	0	1	15.3	3.5	2.3	3.9	9.1	8.8	10.3	1	3.20156	15.2738	2.74591	8.51469	9.96243
2	16	11	16Bright11	B	right	8.3	2.8	5.8	0.8	0	1	15.3	3.5	2.3	3.9	9.1	8.8	10.3	0	3.20156	14.4755	4.82597	7.6844	7.51665
2	16	11	16Gtop11	G	top	1	15.3	3.5	2.3	0	5.8	0.8	8.3	2.8	3.9	9.1	8.8	10.3	0	13.2382	15.2738	14.4755	6.84471	9.26499
2	16	11	16Gbottom11	G	bottom	3.5	2.3	1	15.3	0	5.8	0.8	8.3	2.8	3.9	9.1	8.8	10.3	1	13.2382	2.74591	4.82597	6.81175	9.59635
2	16	11	16Rleft11	R	left	3.9	9.1	8.8	10.3	0	5.8	0.8	8.3	2.8	1	15.3	3.5	2.3	0	5.0448	8.51469	7.6844	6.84471	6.81175
2	16	11	16Rright11	R	right	8.8	10.3	3.9	9.1	0	5.8	0.8	8.3	2.8	1	15.3	3.5	2.3	0	5.0448	9.96243	7.51665	9.26499	9.59635
2	16	12	16Btop12	B	top	9.1	12	9	2.5	0	8	9.2	3	1	3	1.5	6.2	2	0	9.50053	3.00832	12.5782	12.1433	10.412
2	16	12	16Bbottom12	B	bottom	9	2.5	9.1	12	0	8	9.2	3	1	3	1.5	6.2	2	0	9.50053	6.77422	6.18466	6.08276	2.84429
2	16	12	16Gtop12	G	top	8	9.2	3	1	0	9.1	12	9	2.5	3	1.5	6.2	2	0	9.60417	3.00832	6.77422	9.18096	7.42159
2	16	12	16Gbottom12	G	bottom	3	1	8	9.2	0	9.1	12	9	2.5	3	1.5	6.2	2	1	9.60417	12.5782	6.18466	0.5	3.35261
2	16	12	16Rleft12	R	left	3	1.5	6.2	2	1	9.1	12	9	2.5	8	9.2	3	1	1	3.23883	12.1433	6.08276	9.18096	0.5
2	16	12	16Rright12	R	right	6.2	2	3	1.5	1	9.1	12	9	2.5	8	9.2	3	1	0	3.23883	10.412	2.84429	7.42159	3.35261
2	16	13	16Bleft13	B	left	3	15.7	8.5	6.1	0	2	13	6.4	4	5.3	5.5	3.7	0	0	11.0639	2.87924	12.184	10.4561	15.7156
2	16	13	16Bright13	B	right	8.5	6.1	3	15.7	0	2	13	6.4	4	5.3	5.5	3.7	0	0	11.0639	9.47945	2.96985	3.25576	7.76209
2	16	13	16Gtop13	G	top	2	13	6.4	4	0	3	15.7	8.5	6.1	5.3	5.5	3.7	0	0	10.018	2.87924	9.47945	8.1939	13.1107
2	16	13	16Gbottom13	G	bottom	6.4	4	2	13	0	3	15.7	8.5	6.1	5.3	5.5	3.7	0	0	10.018	12.184	2.96985	1.86011	4.82597
2	16	13	16Rtop13	R	top	5.3	5.5	3.7	0	0	3	15.7	8.5	6.1	2	13	6.4	4	0	5.728	10.4561	3.25576	8.1939	1.86011
2	16	13	16Rbottom13	R	bottom	3.7	0	5.3	5.5	0	3	15.7	8.5	6.1	2	13	6.4	4	0	5.728	15.7156	7.76209	13.1107	4.82597
2	16	14	16Bleft14	B	left	4.4	6	7.7	4.9	0	8.3	14.3	6.5	4	5.9	16	1.3	13.5	0	3.47851	9.17061	2.9	10.1119	8.11542
2	16	14	16Bright14	B	right	7.7	4.9	4.4	6	0	8.3	14.3	6.5	4	5.9	16	1.3	13.5	0	3.47851	9.41913	1.5	11.245	10.7201
2	16	14	16Gtop14	G	top	8.3	14.3	6.5	4	0	4.4	6	7.7	4.9	5.9	16	1.3	13.5	0	10.4561	9.17061	9.41913	2.94109	7.04557
2	16	14	16Gbottom14	G	bottom	6.5	4	8.3	14.3	0	4.4	6	7.7	4.9	5.9	16	1.3	13.5	0	10.4561	2.9	1.5	12.015	10.8301
2	16	14	16Rtop14	R	top	5.9	16	1.3	13.5	0	4.4	6	7.7	4.9	8.3	14.3	6.5	4	0	5.23546	10.1119	11.245	2.94109	12.015
2	16	14	16Rbottom14	R	bottom	1.3	13.5	5.9	16	0	4.4	6	7.7	4.9	8.3	14.3	6.5	4	0	5.23546	8.11542	10.7201	7.04557	10.8301
3	1	1	1Bleft1	B	left	0.5	7.5	0.9	7.9	1	2.9	5.1	9.8	0	0.4	12.4	5.4	5	0	0.565685	3.39411	11.9474	4.90102	5.50091
3	1	1	1Bright1	B	right	0.9	7.9	0.5	7.5	1	2.9	5.1	9.8	0	0.4	12.4	5.4	5	0	0.565685	3.44093	11.9004	4.52769	5.3535
3	1	1	1Gleft1	G	left	2.9	5.1	9.8	0	0	0.5	7.5	0.9	7.9	0.4	12.4	5.4	5	0	8.58021	3.39411	3.44093	7.71622	2.502
3	1	1	1Gright1	G	right	9.8	0	2.9	5.1	0	0.5	7.5	0.9	7.9	0.4	12.4	5.4	5	0	8.58021	11.9474	11.9004	15.5602	6.66033
3	1	1	1Rtop1	R	top	0.4	12.4	5.4	5	0	0.5	7.5	0.9	7.9	2.9	5.1	9.8	0	0	8.93085	4.90102	4.52769	7.71622	15.5602
3	1	1	1Rbottom1	R	bottom	5.4	5	0.4	12.4	0	0.5	7.5	0.9	7.9	2.9	5.1	9.8	0	0	8.93085	5.50091	5.3535	2.502	6.66033
3	1	2	1Btop2	B	top	1.2	8.9	0.7	4.6	0	3.4	1.5	8.8	0.3	8.2	2.3	7.9	1.1	0	4.32897	7.7201	11.4769	9.62081	10.2825
3	1	2	1Bbottom2	B	bottom	0.7	4.6	1.2	8.9	0	3.4	1.5	8.8	0.3	8.2	2.3	7.9	1.1	0	4.32897	4.11096	9.17061	7.84474	8.00562
3	1	2	1Gleft2	G	left	3.4	1.5	8.8	0.3	0	1.2	8.9	0.7	4.6	8.2	2.3	7.9	1.1	0	5.53173	7.7201	4.11096	4.86621	4.51774
3	1	2	1G right2	G	right	8.8	0.3	3.4	1.5	0	1.2	8.9	0.7	4.6	8.2	2.3	7.9	1.1	1	5.53173	11.4769	9.17061	2.08806	1.20416
3	1	2	1Rtop2	R	top	8.2	2.3	7.9	1.1	1	1.2	8.9	0.7	4.6	3.4	1.5	8.8	0.3	0	1.23693	9.62081	7.84474	4.86621	2.08806
3	1	2	1R bottom2	R	bottom	7.9	1.1	8.2	2.3	1	1.2	8.9	0.7	4.6	3.4	1.5	8.8	0.3	1	1.23693	10.2825	8.00562	4.51774	1.20416
3	1	3	1Bleft3	B	left	0.4	7.5	3.8	10.1	0	1.8	5.8	2.7	8.2	2.3	9.8	7.6	0.2	1	4.28019	2.20227	2.40416	2.98329	10.2533
3	1	3	1Bright3	B	right	3.8	10.1	0.4	7.5	0	1.8	5.8	2.7	8.2	2.3	9.8	7.6	0.2	1	4.28019	4.74236	2.19545	1.52971	10.6042
3	1	3	1Gleft3	G	left	1.8	5.8	2.7	8.2	1	0.4	7.5	3.8	10.1	2.3	9.8	7.6	0.2	1	2.5632	2.20227	4.74236	4.03113	8.06226
3	1	3	1Gright3	G	right	2.7	8.2	1.8	5.8	1	0.4	7.5	3.8	10.1	2.3	9.8	7.6	0.2	1	2.5632	2.40416	2.19545	1.64924	9.38136
3	1	3	1Rtop3	R	top	2.3	9.8	7.6	0.2	0	0.4	7.5	3.8	10.1	1.8	5.8	2.7	8.2	1	10.9659	2.98329	1.52971	4.03113	1.64924
3	1	3	1Rbottom3	R	bottom	7.6	0.2	2.3	9.8	0	0.4	7.5	3.8	10.1	1.8	5.8	2.7	8.2	0	10.9659	10.2533	10.6042	8.06226	9.38136
3	1	4	1Bleft4	B	left	1.3	1.1	4	2.5	0	0.5	15.6	0.5	9.2	9.5	0.6	6.7	2	0	3.04138	14.5221	8.13941	8.21523	5.47449
3	1	4	1Bright4	B	right	4	2.5	1.3	1.1	0	0.5	15.6	0.5	9.2	9.5	0.6	6.7	2	0	3.04138	13.5595	7.5591	5.81893	2.74591
3	1	4	1Gtop4	G	top	0.5	15.6	0.5	9.2	0	1.3	1.1	4	2.5	9.5	0.6	6.7	2	0	6.4	14.5221	13.5595	17.4929	14.9466
3	1	4	1Gbottom4	G	bottom	0.5	9.2	0.5	15.6	0	1.3	1.1	4	2.5	9.5	0.6	6.7	2	0	6.4	8.13941	7.5591	12.4483	9.50158
3	1	4	1Rbottom4	R	bottom	9.5	0.6	6.7	2	0	1.3	1.1	4	2.5	0.5	15.6	0.5	9.2	0	3.1305	8.21523	5.81893	17.4929	12.4483
3	1	4	1Rtop4	R	top	6.7	2	9.5	0.6	1	1.3	1.1	4	2.5	0.5	15.6	0.5	9.2	0	3.1305	5.47449	2.74591	14.9466	9.50158
3	1	5	1Btop5	B	top	0.4	11.6	0.8	4.8	0	0.5	9.3	3.4	2	5.9	0.8	5.4	4.9	0	6.81175	2.30217	10.0578	12.1198	8.36002
3	1	5	1Bbottom5	B	bottom	0.8	4.8	0.4	11.6	0	0.5	9.3	3.4	2	5.9	0.8	5.4	4.9	1	6.81175	4.50999	3.82099	6.48151	4.60109
3	1	5	1Gtop5	G	top	0.5	9.3	3.4	2	0	0.4	11.6	0.8	4.8	5.9	0.8	5.4	4.9	0	7.85493	2.30217	4.50999	10.0703	6.58559
3	1	5	1Gbottom5	G	bottom	3.4	2	0.5	9.3	0	0.4	11.6	0.8	4.8	5.9	0.8	5.4	4.9	1	7.85493	10.0578	3.82099	2.77308	3.52278
3	1	5	1Rbottom5	R	bottom	5.9	0.8	5.4	4.9	0	0.4	11.6	0.8	4.8	0.5	9.3	3.4	2	0	4.13038	12.1198	6.48151	10.0703	2.77308
3	1	5	1R top5	R	top	5.4	4.9	5.9	0.8	0	0.4	11.6	0.8	4.8	0.5	9.3	3.4	2	0	4.13038	8.36002	4.60109	6.58559	3.52278
3	1	6	1Bleft6	B	left	0.6	14	1.7	15.8	0	4.3	2.7	7.8	3.3	2.4	10.9	0.9	9.6	0	2.1095	11.8903	12.8969	3.58469	4.41022
3	1	6	1Bright6	B	right	1.7	15.8	0.6	14	0	4.3	2.7	7.8	3.3	2.4	10.9	0.9	9.6	0	2.1095	13.3555	13.909	4.94975	6.2514
3	1	6	1Gleft6	G	left	4.3	2.7	7.8	3.3	0	0.6	14	1.7	15.8	2.4	10.9	0.9	9.6	0	3.55106	11.8903	13.3555	8.41724	7.6922
3	1	6	1Gright6	G	right	7.8	3.3	4.3	2.7	0	0.6	14	1.7	15.8	2.4	10.9	0.9	9.6	0	3.55106	12.8969	13.909	9.32309	9.34345
3	1	6	1R top6	R	top	2.4	10.9	0.9	9.6	0	0.6	14	1.7	15.8	4.3	2.7	7.8	3.3	0	1.98494	3.58469	4.94975	8.41724	9.32309
3	1	6	1R bottom6	R	bottom	0.9	9.6	2.4	10.9	0	0.6	14	1.7	15.8	4.3	2.7	7.8	3.3	0	1.98494	4.41022	6.2514	7.6922	9.34345
3	1	7	1Btop7	B	top	1	7.8	0.5	5.5	0	1.5	15.4	1.1	11.7	9.6	1	2.7	8.6	0	2.35372	7.61643	3.90128	10.9636	1.87883
3	1	7	1Bbottom7	B	bottom	0.5	5.5	1	7.8	0	1.5	15.4	1.1	11.7	9.6	1	2.7	8.6	0	2.35372	9.95038	6.22896	10.1518	3.80132
3	1	7	1Gleft7	G	left	1.5	15.4	1.1	11.7	1	1	7.8	0.5	5.5	9.6	1	2.7	8.6	0	3.72156	7.61643	9.95038	16.5218	6.90507
3	1	7	1Gright7	G	right	1.1	11.7	1.5	15.4	1	1	7.8	0.5	5.5	9.6	1	2.7	8.6	0	3.72156	3.90128	6.22896	13.6653	3.48855
3	1	7	1Rright7	R	right	9.6	1	2.7	8.6	0	1	7.8	0.5	5.5	1.5	15.4	1.1	11.7	0	10.265	10.9636	10.1518	16.5218	13.6653
3	1	7	1R left7	R	left	2.7	8.6	9.6	1	0	1	7.8	0.5	5.5	1.5	15.4	1.1	11.7	0	10.265	1.87883	3.80132	6.90507	3.48855
3	1	8	1Btop8	B	top	0.7	13.8	8	0.2	0	0.8	1	3.4	2.1	7.8	5.5	8.4	2	0	15.4353	12.8004	12.0075	10.9225	14.0901
3	1	8	1Bbottom8	B	bottom	8	0.2	0.7	13.8	0	0.8	1	3.4	2.1	7.8	5.5	8.4	2	1	15.4353	7.24431	4.97695	5.30377	1.84391
3	1	8	1Gleft8	G	left	0.8	1	3.4	2.1	0	0.7	13.8	8	0.2	7.8	5.5	8.4	2	0	2.82312	12.8004	7.24431	8.32166	7.66551
3	1	8	1Gright8	G	right	3.4	2.1	0.8	1	0	0.7	13.8	8	0.2	7.8	5.5	8.4	2	0	2.82312	12.0075	4.97695	5.56058	5.001
3	1	8	1Rtop8	R	top	7.8	5.5	8.4	2	0	0.7	13.8	8	0.2	0.8	1	3.4	2.1	0	3.55106	10.9225	5.30377	8.32166	5.56058
3	1	8	1Rbottom8	R	bottom	8.4	2	7.8	5.5	0	0.7	13.8	8	0.2	0.8	1	3.4	2.1	1	3.55106	14.0901	1.84391	7.66551	5.001
3	1	9	1Btop9	B	top	1.9	4.1	3.4	2.1	0	0.3	5.7	4.3	3.1	1.3	6.9	3.6	7.7	1	2.5	2.26274	2.6	2.86356	3.98121
3	1	9	1Bbottom9	B	bottom	3.4	2.1	1.9	4.1	0	0.3	5.7	4.3	3.1	1.3	6.9	3.6	7.7	1	2.5	4.75079	1.34536	5.23927	5.60357
3	1	9	1Gleft9	G	left	0.3	5.7	4.3	3.1	0	1.9	4.1	3.4	2.1	1.3	6.9	3.6	7.7	1	4.77074	2.26274	4.75079	1.56205	3.85876
3	1	9	1Gright9	G	right	4.3	3.1	0.3	5.7	0	1.9	4.1	3.4	2.1	1.3	6.9	3.6	7.7	1	4.77074	2.6	1.34536	4.84149	4.65296
3	1	9	1Rleft9	R	left	1.3	6.9	3.6	7.7	0	1.9	4.1	3.4	2.1	0.3	5.7	4.3	3.1	1	2.43516	2.86356	5.23927	1.56205	4.84149
3	1	9	1Rright9	R	right	3.6	7.7	1.3	6.9	0	1.9	4.1	3.4	2.1	0.3	5.7	4.3	3.1	1	2.43516	3.98121	5.60357	3.85876	4.65296
3	1	10	1Bleft10	B	left	1.2	2.5	3.9	2.3	1	7.4	0.5	4.9	5.5	1.5	4.6	0.5	9.3	1	2.7074	6.5146	4.7634	2.12132	6.83593
3	1	10	1Bright10	B	right	3.9	2.3	1.2	2.5	1	7.4	0.5	4.9	5.5	1.5	4.6	0.5	9.3	0	2.7074	3.93573	3.35261	3.32415	7.78203
3	1	10	1Gbottom10	G	bottom	7.4	0.5	4.9	5.5	0	1.2	2.5	3.9	2.3	1.5	4.6	0.5	9.3	0	5.59017	6.5146	3.93573	7.18471	11.1826
3	1	10	1Gtop10	G	top	4.9	5.5	7.4	0.5	0	1.2	2.5	3.9	2.3	1.5	4.6	0.5	9.3	0	5.59017	4.7634	3.35261	3.5171	5.81378
3	1	10	1Rbottom10	R	bottom	1.5	4.6	0.5	9.3	0	1.2	2.5	3.9	2.3	7.4	0.5	4.9	5.5	1	4.80521	2.12132	3.32415	7.18471	3.5171
3	1	10	1Rtop10	R	top	0.5	9.3	1.5	4.6	0	1.2	2.5	3.9	2.3	7.4	0.5	4.9	5.5	0	4.80521	6.83593	7.78203	11.1826	5.81378
3	1	11	1Bleft11	B	left	0.2	7.8	3.6	2.5	0	1.6	3.1	9	0	1.2	9.2	7.3	2.2	1	6.29682	4.90408	11.7593	1.72047	9.04268
3	1	11	1Bright11	B	right	3.6	2.5	0.2	7.8	0	1.6	3.1	9	0	1.2	9.2	7.3	2.2	0	6.29682	2.08806	5.95063	7.11688	3.71214
3	1	11	1Gleft11	G	left	1.6	3.1	9	0	0	0.2	7.8	3.6	2.5	1.2	9.2	7.3	2.2	1	8.02309	4.90408	2.08806	6.1131	5.77062
3	1	11	1Gright11	G	right	9	0	1.6	3.1	0	0.2	7.8	3.6	2.5	1.2	9.2	7.3	2.2	0	8.02309	11.7593	5.95063	12.0615	2.78029
3	1	11	1Rtop11	R	top	1.2	9.2	7.3	2.2	0	0.2	7.8	3.6	2.5	1.6	3.1	9	0	0	9.28493	1.72047	7.11688	6.1131	12.0615
3	1	11	1Rbottom11	R	bottom	7.3	2.2	1.2	9.2	0	0.2	7.8	3.6	2.5	1.6	3.1	9	0	1	9.28493	9.04268	3.71214	5.77062	2.78029
3	1	12	1Bbottom12	B	bottom	2	5	0.2	8.8	0	0.3	5.3	7.8	0	3.5	5	1	10	1	4.20476	1.72627	7.65768	1.5	5.09902
3	1	12	1Btop12	B	top	0.2	8.8	2	5	0	0.3	5.3	7.8	0	3.5	5	1	10	0	4.20476	3.50143	11.6276	5.03289	1.44222
3	1	12	1Gleft12	G	left	0.3	5.3	7.8	0	0	2	5	0.2	8.8	3.5	5	1	10	1	9.18368	1.72627	3.50143	3.21403	4.75184
3	1	12	1Gright12	G	right	7.8	0	0.3	5.3	0	2	5	0.2	8.8	3.5	5	1	10	0	9.18368	7.65768	11.6276	6.59469	12.093
3	1	12	1Rbottom12	R	bottom	3.5	5	1	10	0	2	5	0.2	8.8	0.3	5.3	7.8	0	1	5.59017	1.5	5.03289	3.21403	6.59469
3	1	12	1Rtop12	R	top	1	10	3.5	5	0	2	5	0.2	8.8	0.3	5.3	7.8	0	0	5.59017	5.09902	1.44222	4.75184	12.093
3	1	13	1Btop13	B	top	2.5	9.8	3.2	3.1	0	0.5	5.6	3.7	5.2	2.4	3.1	4.4	1.2	0	6.73647	4.65188	4.75395	6.70075	8.80738
3	1	13	1Bbottom13	B	bottom	3.2	3.1	2.5	9.8	0	0.5	5.6	3.7	5.2	2.4	3.1	4.4	1.2	1	6.73647	3.67967	2.1587	0.8	2.24722
3	1	13	1Gleft13	G	left	0.5	5.6	3.7	5.2	0	2.5	9.8	3.2	3.1	2.4	3.1	4.4	1.2	1	3.2249	4.65188	3.67967	3.14006	5.87963
3	1	13	1Gright13	G	right	3.7	5.2	0.5	5.6	0	2.5	9.8	3.2	3.1	2.4	3.1	4.4	1.2	1	3.2249	4.75395	2.1587	2.46982	4.06079
3	1	13	1Rtop13	R	top	2.4	3.1	4.4	1.2	0	2.5	9.8	3.2	3.1	0.5	5.6	3.7	5.2	1	2.75862	6.70075	0.8	3.14006	2.46982
3	1	13	1Rbottom13	R	bottom	4.4	1.2	2.4	3.1	0	2.5	9.8	3.2	3.1	0.5	5.6	3.7	5.2	1	2.75862	8.80738	2.24722	5.87963	4.06079
3	1	14	1Btop14	B	top	0.9	8.5	0.7	2.4	0	1.6	1.1	9.2	0.6	3.9	2	5.5	0.4	0	6.10328	7.43303	11.4586	7.15891	9.31504
3	1	14	1Bbottom14	B	bottom	0.7	2.4	0.9	8.5	0	1.6	1.1	9.2	0.6	3.9	2	5.5	0.4	1	6.10328	1.58114	8.6885	3.2249	5.2
3	1	14	1Gleft14	G	left	1.6	1.1	9.2	0.6	0	0.9	8.5	0.7	2.4	3.9	2	5.5	0.4	1	7.61643	7.43303	1.58114	2.46982	3.96232
3	1	14	1Gright14	G	right	9.2	0.6	1.6	1.1	0	0.9	8.5	0.7	2.4	3.9	2	5.5	0.4	0	7.61643	11.4586	8.6885	5.48179	3.7054
3	1	14	1Rleft14	R	left	3.9	2	5.5	0.4	0	0.9	8.5	0.7	2.4	1.6	1.1	9.2	0.6	0	2.26274	7.15891	3.2249	2.46982	5.48179
3	1	14	1Rright14	R	right	5.5	0.4	3.9	2	0	0.9	8.5	0.7	2.4	1.6	1.1	9.2	0.6	0	2.26274	9.31504	5.2	3.96232	3.7054
3	2	1	2Bleft1	B	left	8.8	9.7	10.8	9.3	1	0	11.3	0.8	11.2	9	3.5	9.6	6	0	2.03961	8.94427	8.13941	6.20322	3.7855
3	2	1	2Bright1	B	right	10.8	9.3	8.8	9.7	1	0	11.3	0.8	11.2	9	3.5	9.6	6	0	2.03961	10.9836	10.1789	6.07289	3.51141
3	2	1	2Gleft1	G	left	0	11.3	0.8	11.2	1	8.8	9.7	10.8	9.3	9	3.5	9.6	6	0	0.806226	8.94427	10.9836	11.9097	10.9659
3	2	1	2Gright1	G	right	0.8	11.2	0	11.3	1	8.8	9.7	10.8	9.3	9	3.5	9.6	6	0	0.806226	8.13941	10.1789	11.2486	10.2215
3	2	1	2Rbottom1	R	bottom	9	3.5	9.6	6	1	8.8	9.7	10.8	9.3	0	11.3	0.8	11.2	0	2.57099	6.20322	6.07289	11.9097	11.2486
3	2	1	2Rtop1	R	top	9.6	6	9	3.5	1	8.8	9.7	10.8	9.3	0	11.3	0.8	11.2	0	2.57099	3.7855	3.51141	10.9659	10.2215
3	2	2	2Bleft2	B	left	1.5	2	10.5	8.3	0	0	5.7	0.8	6.3	9.8	8.5	9	5	1	10.9859	3.99249	4.3566	10.5423	8.07775
3	2	2	2Bright2	B	right	10.5	8.3	1.5	2	0	0	5.7	0.8	6.3	9.8	8.5	9	5	1	10.9859	10.8171	9.90404	0.728011	3.62491
3	2	2	2Gleft2	G	left	0	5.7	0.8	6.3	1	1.5	2	10.5	8.3	9.8	8.5	9	5	0	1	3.99249	10.8171	10.1922	9.02718
3	2	2	2Gright2	G	right	0.8	6.3	0	5.7	1	1.5	2	10.5	8.3	9.8	8.5	9	5	0	1	4.3566	9.90404	9.26499	8.30241
3	2	2	2Rtop2	R	top	9.8	8.5	9	5	0	1.5	2	10.5	8.3	0	5.7	0.8	6.3	1	3.59026	10.5423	0.728011	10.1922	9.26499
3	2	2	2Rbottom2	R	bottom	9	5	9.8	8.5	0	1.5	2	10.5	8.3	0	5.7	0.8	6.3	0	3.59026	8.07775	3.62491	9.02718	8.30241
3	2	3	2Bleft3	B	left	0.7	10.3	5.2	0.6	0	0.3	3.2	10.3	16	9.8	5.6	11	4.4	0	10.693	7.11126	11.1647	10.2421	11.8701
3	2	3	2Bbottom3	B	bottom	5.2	0.6	0.7	10.3	0	0.3	3.2	10.3	16	9.8	5.6	11	4.4	0	10.693	5.54707	16.2225	6.79412	6.93397
3	2	3	2Gbottom3	G	bottom	0.3	3.2	10.3	16	0	0.7	10.3	5.2	0.6	9.8	5.6	11	4.4	0	16.2432	7.11126	5.54707	9.79847	10.7671
3	2	3	2Gtop3	G	top	10.3	16	0.3	3.2	0	0.7	10.3	5.2	0.6	9.8	5.6	11	4.4	0	16.2432	11.1647	16.2225	10.412	11.6211
3	2	3	2Rleft3	R	left	9.8	5.6	11	4.4	1	0.7	10.3	5.2	0.6	0.3	3.2	10.3	16	0	1.69706	10.2421	6.79412	9.79847	10.412
3	2	3	2Rright3	R	right	11	4.4	9.8	5.6	1	0.7	10.3	5.2	0.6	0.3	3.2	10.3	16	0	1.69706	11.8701	6.93397	10.7671	11.6211
3	2	4	2Bleft4	B	left	8.3	0.3	10.2	5.4	0	3.9	15.1	4.9	15.5	0.7	13.5	10.6	9.3	0	5.44243	15.4402	15.5756	15.2315	9.28924
3	2	4	2Bright4	B	right	10.2	5.4	8.3	0.3	0	3.9	15.1	4.9	15.5	0.7	13.5	10.6	9.3	0	5.44243	11.5663	11.4061	12.4844	3.92046
3	2	4	2Gleft4	G	left	3.9	15.1	4.9	15.5	0	8.3	0.3	10.2	5.4	0.7	13.5	10.6	9.3	0	1.07703	15.4402	11.5663	3.57771	8.86172
3	2	4	2Gright4	G	right	4.9	15.5	3.9	15.1	0	8.3	0.3	10.2	5.4	0.7	13.5	10.6	9.3	0	1.07703	15.5756	11.4061	4.65188	8.422
3	2	4	2Rleft4	R	left	0.7	13.5	10.6	9.3	0	8.3	0.3	10.2	5.4	3.9	15.1	4.9	15.5	0	10.7541	15.2315	12.4844	3.57771	4.65188
3	2	4	2Rright4	R	right	10.6	9.3	0.7	13.5	0	8.3	0.3	10.2	5.4	3.9	15.1	4.9	15.5	0	10.7541	9.28924	3.92046	8.86172	8.422
3	2	5	2Bright5	B	right	8.9	3.2	5.5	0	0	0	10	1	10	10.7	9.6	10.9	8.6	0	4.66905	11.2004	10.4235	6.64831	5.75847
3	2	5	2Bleft5	B	left	5.5	0	8.9	3.2	0	0	10	1	10	10.7	9.6	10.9	8.6	0	4.66905	11.4127	10.9659	10.9179	10.1548
3	2	5	2Gleft5	G	left	0	10	1	10	1	8.9	3.2	5.5	0	10.7	9.6	10.9	8.6	0	1	11.2004	11.4127	10.7075	10.9895
3	2	5	2Gright5	G	right	1	10	0	10	1	8.9	3.2	5.5	0	10.7	9.6	10.9	8.6	0	1	10.4235	10.9659	9.70824	9.9985
3	2	5	2Rleft5	R	left	10.7	9.6	10.9	8.6	1	8.9	3.2	5.5	0	0	10	1	10	0	1.0198	6.64831	10.9179	10.7075	9.70824
3	2	5	2Rright5	R	right	10.9	8.6	10.7	9.6	1	8.9	3.2	5.5	0	0	10	1	10	0	1.0198	5.75847	10.1548	10.9895	9.9985
3	2	6	2Btop6	B	top	3.4	16.2	7.4	0.3	0	5.5	15.3	1	2	10.2	5.9	2.6	8	0	16.3954	2.28473	14.4014	12.3422	8.23893
3	2	6	2Bbottom6	B	bottom	7.4	0.3	3.4	16.2	0	5.5	15.3	1	2	10.2	5.9	2.6	8	0	16.3954	15.1199	6.62193	6.26099	9.07359
3	2	6	2Gtop6	G	top	5.5	15.3	1	2	0	3.4	16.2	7.4	0.3	10.2	5.9	2.6	8	0	14.0407	2.28473	15.1199	10.5095	7.85493
3	2	6	2Gbottom6	G	bottom	1	2	5.5	15.3	0	3.4	16.2	7.4	0.3	10.2	5.9	2.6	8	0	14.0407	14.4014	6.62193	9.9925	6.20967
3	2	6	2Rtop6	R	top	10.2	5.9	2.6	8	0	3.4	16.2	7.4	0.3	5.5	15.3	1	2	0	7.8848	12.3422	6.26099	10.5095	9.9925
3	2	6	2Rbottom6	R	bottom	2.6	8	10.2	5.9	0	3.4	16.2	7.4	0.3	5.5	15.3	1	2	0	7.8848	8.23893	9.07359	7.85493	6.20967
3	2	7	2Bleft7	B	left	0.2	7.8	9.6	7.7	0	2.3	9.2	10.5	15.6	10.6	5.8	8.7	2.6	0	9.40053	2.52389	12.9201	10.5906	9.96444
3	2	7	2Bright7	B	right	9.6	7.7	0.2	7.8	0	2.3	9.2	10.5	15.6	10.6	5.8	8.7	2.6	0	9.40053	7.45252	7.9511	2.14709	5.1788
3	2	7	2Gleft7	G	left	2.3	9.2	10.5	15.6	0	0.2	7.8	9.6	7.7	10.6	5.8	8.7	2.6	0	10.4019	2.52389	7.45252	8.96939	9.19348
3	2	7	2Gright7	G	right	10.5	15.6	2.3	9.2	0	0.2	7.8	9.6	7.7	10.6	5.8	8.7	2.6	0	10.4019	12.9201	7.9511	9.80051	13.124
3	2	7	2Rtop7	R	top	10.6	5.8	8.7	2.6	0	0.2	7.8	9.6	7.7	2.3	9.2	10.5	15.6	0	3.72156	10.5906	2.14709	8.96939	9.80051
3	2	7	2Rbottom7	R	bottom	8.7	2.6	10.6	5.8	0	0.2	7.8	9.6	7.7	2.3	9.2	10.5	15.6	0	3.72156	9.96444	5.1788	9.19348	13.124
3	2	8	2Btop8	B	top	10.6	6.5	8.6	2.8	0	0.3	11.6	0.2	10.2	0.5	2.1	1.5	1.2	0	4.20595	11.4935	11.0386	11.0168	10.5309
3	2	8	2Bbottom8	B	bottom	8.6	2.8	10.6	6.5	0	0.3	11.6	0.2	10.2	0.5	2.1	1.5	1.2	0	4.20595	12.0967	11.1946	8.13019	7.27805
3	2	8	2Gtop8	G	top	0.3	11.6	0.2	10.2	0	10.6	6.5	8.6	2.8	0.5	2.1	1.5	1.2	0	1.40357	11.4935	12.0967	9.50211	10.469
3	2	8	2Gbottom8	G	bottom	0.2	10.2	0.3	11.6	0	10.6	6.5	8.6	2.8	0.5	2.1	1.5	1.2	0	1.40357	11.0386	11.1946	8.10555	9.0934
3	2	8	2Rleft8	R	left	0.5	2.1	1.5	1.2	0	10.6	6.5	8.6	2.8	0.3	11.6	0.2	10.2	0	1.34536	11.0168	8.13019	9.50211	8.10555
3	2	8	2Rright8	R	right	1.5	1.2	0.5	2.1	0	10.6	6.5	8.6	2.8	0.3	11.6	0.2	10.2	0	1.34536	10.5309	7.27805	10.469	9.0934
3	2	9	2Bleft9	B	left	1.5	4.5	2.2	3.2	1	3.5	3.2	4.5	4.2	0	4	4	2.5	1	1.47648	2.38537	3.01496	1.58114	3.20156
3	2	9	2Bright9	B	right	2.2	3.2	1.5	4.5	1	3.5	3.2	4.5	4.2	0	4	4	2.5	1	1.47648	1.3	2.50799	2.34094	1.93132
3	2	9	2Gleft9	G	left	3.5	3.2	4.5	4.2	1	1.5	4.5	2.2	3.2	0	4	4	2.5	1	1.41421	2.38537	1.3	3.59026	0.860233
3	2	9	2Gright9	G	right	4.5	4.2	3.5	3.2	1	1.5	4.5	2.2	3.2	0	4	4	2.5	1	1.41421	3.01496	2.50799	4.50444	1.772
3	2	9	2Rleft9	R	left	0	4	4	2.5	0	1.5	4.5	2.2	3.2	3.5	3.2	4.5	4.2	1	4.272	1.58114	2.34094	3.59026	4.50444
3	2	9	2Rright9	R	right	4	2.5	0	4	0	1.5	4.5	2.2	3.2	3.5	3.2	4.5	4.2	1	4.272	3.20156	1.93132	0.860233	1.772
3	2	10	2Btop10	B	top	0.3	7.2	0.6	2.2	0	0.2	12.5	0.7	10.4	3.4	0.6	1.3	1	0	5.00899	5.30094	3.2249	7.29178	6.28013
3	2	10	2Bbottom10	B	bottom	0.6	2.2	0.3	7.2	0	0.2	12.5	0.7	10.4	3.4	0.6	1.3	1	0	5.00899	10.3078	8.20061	3.2249	1.38924
3	2	10	2Gtop10	G	top	0.2	12.5	0.7	10.4	0	0.3	7.2	0.6	2.2	3.4	0.6	1.3	1	0	2.1587	5.30094	10.3078	12.3227	11.5525
3	2	10	2Gbottom10	G	bottom	0.7	10.4	0.2	12.5	0	0.3	7.2	0.6	2.2	3.4	0.6	1.3	1	0	2.1587	3.2249	8.20061	10.1651	9.41913
3	2	10	2Rright10	R	right	3.4	0.6	1.3	1	0	0.3	7.2	0.6	2.2	0.2	12.5	0.7	10.4	0	2.13776	7.29178	3.2249	12.3227	10.1651
3	2	10	2Rleft10	R	left	1.3	1	3.4	0.6	0	0.3	7.2	0.6	2.2	0.2	12.5	0.7	10.4	0	2.13776	6.28013	1.38924	11.5525	9.41913
3	2	11	2Bbottom11	B	bottom	3.4	7	5.3	9.4	0	1.8	0.5	6.9	9.3	1.5	6	0	5.5	1	3.06105	6.69403	4.18808	2.14709	3.71618
3	2	11	2Btop11	B	top	5.3	9.4	3.4	7	0	1.8	0.5	6.9	9.3	1.5	6	0	5.5	0	3.06105	9.56347	1.60312	5.09902	6.58027
3	2	11	2Gbottom11	G	bottom	1.8	0.5	6.9	9.3	0	3.4	7	5.3	9.4	1.5	6	0	5.5	0	10.171	6.69403	9.56347	5.50818	5.31413
3	2	11	2Gright11	G	right	6.9	9.3	1.8	0.5	0	3.4	7	5.3	9.4	1.5	6	0	5.5	0	10.171	4.18808	1.60312	6.32851	7.87718
3	2	11	2Rright11	R	right	1.5	6	0	5.5	1	3.4	7	5.3	9.4	1.8	0.5	6.9	9.3	1	1.58114	2.14709	5.09902	5.50818	6.32851
3	2	11	2Rleft11	R	left	0	5.5	1.5	6	1	3.4	7	5.3	9.4	1.8	0.5	6.9	9.3	0	1.58114	3.71618	6.58027	5.31413	7.87718
3	2	12	2Bleft12	B	left	1.5	3	3.2	1.8	1	1.5	10.5	4	8.5	0	4.6	0	8.7	1	2.08087	7.5	6.04152	2.19317	5.89406
3	2	12	2Bright12	B	right	3.2	1.8	1.5	3	1	1.5	10.5	4	8.5	0	4.6	0	8.7	0	2.08087	8.86454	6.74759	4.25206	7.60592
3	2	12	2Gleft12	G	left	1.5	10.5	4	8.5	1	1.5	3	3.2	1.8	0	4.6	0	8.7	1	3.20156	7.5	8.86454	6.08769	2.34307
3	2	12	2Gright12	G	right	4	8.5	1.5	10.5	1	1.5	3	3.2	1.8	0	4.6	0	8.7	0	3.20156	6.04152	6.74759	5.58659	4.005
3	2	12	2Rbottom12	R	bottom	0	4.6	0	8.7	0	1.5	3	3.2	1.8	1.5	10.5	4	8.5	1	4.1	2.19317	4.25206	6.08769	5.58659
3	2	12	2Rtop12	R	top	0	8.7	0	4.6	0	1.5	3	3.2	1.8	1.5	10.5	4	8.5	1	4.1	5.89406	7.60592	2.34307	4.005
3	2	13	2Btop13	B	top	0.2	12.4	0.2	1	0	6.5	13.2	7	14.4	5.5	2.5	9.7	6.2	0	11.4	6.35059	7.08802	11.2294	11.3442
3	2	13	2Bbottom13	B	bottom	0.2	1	0.2	12.4	0	6.5	13.2	7	14.4	5.5	2.5	9.7	6.2	0	11.4	13.7306	15.0266	5.50818	10.8301
3	2	13	2Gbottom13	G	bottom	6.5	13.2	7	14.4	1	0.2	12.4	0.2	1	5.5	2.5	9.7	6.2	0	1.3	6.35059	13.7306	10.7466	7.69675
3	2	13	2Gtop13	G	top	7	14.4	6.5	13.2	1	0.2	12.4	0.2	1	5.5	2.5	9.7	6.2	0	1.3	7.08802	15.0266	11.9942	8.63308
3	2	13	2Rleft13	R	left	5.5	2.5	9.7	6.2	0	0.2	12.4	0.2	1	6.5	13.2	7	14.4	0	5.59732	11.2294	5.50818	10.7466	11.9942
3	2	13	2Rright13	R	right	9.7	6.2	5.5	2.5	0	0.2	12.4	0.2	1	6.5	13.2	7	14.4	0	5.59732	11.3442	10.8301	7.69675	8.63308
3	2	14	2Btop14	B	top	0.2	12.1	1	0.5	0	0.5	12.2	1.7	12.6	0.2	3.2	0	7.2	0	11.6276	0.316228	1.58114	8.9	4.90408
3	2	14	2Bbottom14	B	bottom	1	0.5	0.2	12.1	0	0.5	12.2	1.7	12.6	0.2	3.2	0	7.2	1	11.6276	11.7107	12.1202	2.81603	6.77422
3	2	14	2Gleft14	G	left	0.5	12.2	1.7	12.6	1	0.2	12.1	1	0.5	0.2	3.2	0	7.2	0	1.26491	0.316228	11.7107	9.005	5.02494
3	2	14	2Gright14	G	right	1.7	12.6	0.5	12.2	1	0.2	12.1	1	0.5	0.2	3.2	0	7.2	0	1.26491	1.58114	12.1202	9.51893	5.66127
3	2	14	2Rbottom14	R	bottom	0.2	3.2	0	7.2	0	0.2	12.1	1	0.5	0.5	12.2	1.7	12.6	1	4.005	8.9	2.81603	9.005	9.51893
3	2	14	2Rtop14	R	top	0	7.2	0.2	3.2	0	0.2	12.1	1	0.5	0.5	12.2	1.7	12.6	0	4.005	4.90408	6.77422	5.02494	5.66127
3	3	1	3Btop1	B	top	10.7	3.9	10.5	1	0	7.8	0.4	9.4	3.5	6.2	14.4	10	16	0	2.90689	4.54533	1.36015	11.4237	12.1202
3	3	1	3Bbottom1	B	bottom	10.5	1	10.7	3.9	0	7.8	0.4	9.4	3.5	6.2	14.4	10	16	1	2.90689	2.76586	2.7313	14.073	15.0083
3	3	1	3Gbottom1	G	bottom	7.8	0.4	9.4	3.5	0	10.7	3.9	10.5	1	6.2	14.4	10	16	1	3.48855	4.54533	2.76586	14.0911	15.7544
3	3	1	3Gtop1	G	top	9.4	3.5	7.8	0.4	0	10.7	3.9	10.5	1	6.2	14.4	10	16	0	3.48855	1.36015	2.7313	11.36	12.5144
3	3	1	3Rbottom1	R	bottom	6.2	14.4	10	16	1	10.7	3.9	10.5	1	7.8	0.4	9.4	3.5	0	4.12311	11.4237	14.073	14.0911	11.36
3	3	1	3Rtop1	R	top	10	16	6.2	14.4	1	10.7	3.9	10.5	1	7.8	0.4	9.4	3.5	0	4.12311	12.1202	15.0083	15.7544	12.5144
3	3	2	3Bright2	B	right	10.7	0.8	10	0	0	5	0.1	5.5	1.5	0.7	8.7	5	16.2	0	1.06301	5.74282	5.2469	12.744	16.421
3	3	2	3Bleft2	B	left	10	0	10.7	0.8	0	5	0.1	5.5	1.5	0.7	8.7	5	16.2	1	1.06301	5.001	4.74342	12.735	16.9541
3	3	2	3Gbottom2	G	bottom	5	0.1	5.5	1.5	0	10.7	0.8	10	0	0.7	8.7	5	16.2	1	1.48661	5.74282	5.001	9.61509	16.1
3	3	2	3Gtop2	G	top	5.5	1.5	5	0.1	0	10.7	0.8	10	0	0.7	8.7	5	16.2	0	1.48661	5.2469	4.74342	8.65332	14.7085
3	3	2	3Rbottom2	R	bottom	0.7	8.7	5	16.2	0	10.7	0.8	10	0	5	0.1	5.5	1.5	0	8.64523	12.744	12.735	9.61509	8.65332
3	3	2	3Rtop2	R	top	5	16.2	0.7	8.7	0	10.7	0.8	10	0	5	0.1	5.5	1.5	0	8.64523	16.421	16.9541	16.1	14.7085
3	3	3	3Bbottom3	B	bottom	4.9	0.2	4.2	0.9	1	10.5	0.8	10	15.8	2	13	0.4	15.6	0	0.989949	5.63205	16.4125	13.1244	16.044
3	3	3	3Btop3	B	top	4.2	0.9	4.9	0.2	1	10.5	0.8	10	15.8	2	13	0.4	15.6	0	0.989949	6.30079	15.9891	12.2984	15.1832
3	3	3	3Gbottom3	G	bottom	10.5	0.8	10	15.8	0	4.9	0.2	4.2	0.9	2	13	0.4	15.6	0	15.0083	5.63205	6.30079	14.8691	17.9179
3	3	3	3Gtop3	G	top	10	15.8	10.5	0.8	0	4.9	0.2	4.2	0.9	2	13	0.4	15.6	0	15.0083	16.4125	15.9891	8.47585	9.60208
3	3	3	3Rbottom3	R	bottom	2	13	0.4	15.6	0	4.9	0.2	4.2	0.9	10.5	0.8	10	15.8	0	3.05287	13.1244	12.2984	14.8691	8.47585
3	3	3	3Rtop3	R	top	0.4	15.6	2	13	0	4.9	0.2	4.2	0.9	10.5	0.8	10	15.8	0	3.05287	16.044	15.1832	17.9179	9.60208
3	3	4	3Bleft4	B	left	0.5	2	0.8	0.1	1	5.3	3.1	7	4	3.9	13.9	6	16.2	0	1.92354	4.92443	6.80074	12.3762	15.2279
3	3	4	3Bright4	B	right	0.8	0.1	0.5	2	1	5.3	3.1	7	4	3.9	13.9	6	16.2	0	1.92354	5.40833	7.32462	14.1439	16.9189
3	3	4	3Gleft4	G	left	5.3	3.1	7	4	0	0.5	2	0.8	0.1	3.9	13.9	6	16.2	0	1.92354	4.92443	5.40833	10.8904	13.1187
3	3	4	3Gright4	G	right	7	4	5.3	3.1	0	0.5	2	0.8	0.1	3.9	13.9	6	16.2	0	1.92354	6.80074	7.32462	10.374	12.2409
3	3	4	3Rbottom4	R	bottom	3.9	13.9	6	16.2	0	0.5	2	0.8	0.1	5.3	3.1	7	4	0	3.11448	12.3762	14.1439	10.8904	10.374
3	3	4	3Rtop4	R	top	6	16.2	3.9	13.9	0	0.5	2	0.8	0.1	5.3	3.1	7	4	0	3.11448	15.2279	16.9189	13.1187	12.2409
3	3	5	3Bleft5	B	left	10	0.8	11.1	1	1	1	5.6	3.5	2.8	11.2	9.6	11	11.3	0	1.11803	10.2	6.80074	8.88144	10.5475
3	3	5	3Bright5	B	right	11.1	1	10	0.8	1	1	5.6	3.5	2.8	11.2	9.6	11	11.3	0	1.11803	11.0982	7.81025	8.60058	10.3005
3	3	5	3Gleft5	G	left	1	5.6	3.5	2.8	0	10	0.8	11.1	1	11.2	9.6	11	11.3	0	3.75366	10.2	11.0982	10.9563	11.5104
3	3	5	3Gright5	G	right	3.5	2.8	1	5.6	0	10	0.8	11.1	1	11.2	9.6	11	11.3	0	3.75366	6.80074	7.81025	10.2728	11.3358
3	3	5	3Rbottom5	R	bottom	11.2	9.6	11	11.3	0	10	0.8	11.1	1	1	5.6	3.5	2.8	0	1.71172	8.88144	8.60058	10.9563	10.2728
3	3	5	3Rtop5	R	top	11	11.3	11.2	9.6	0	10	0.8	11.1	1	1	5.6	3.5	2.8	0	1.71172	10.5475	10.3005	11.5104	11.3358
3	3	6	3Bleft6	B	left	9.7	0.5	10.8	0.7	1	5	13.3	8.1	2.4	3.2	12.6	10.1	13.8	0	1.11803	13.6356	2.48395	13.7354	13.306
3	3	6	3Bright6	B	right	10.8	0.7	9.7	0.5	1	5	13.3	8.1	2.4	3.2	12.6	10.1	13.8	0	1.11803	13.8708	3.19061	14.1198	13.1187
3	3	6	3Gtop6	G	top	5	13.3	8.1	2.4	0	9.7	0.5	10.8	0.7	3.2	12.6	10.1	13.8	0	11.3323	13.6356	13.8708	1.93132	5.12445
3	3	6	3Gbottom6	G	bottom	8.1	2.4	5	13.3	0	9.7	0.5	10.8	0.7	3.2	12.6	10.1	13.8	1	11.3323	2.48395	3.19061	11.3159	11.5741
3	3	6	3Rleft6	R	left	3.2	12.6	10.1	13.8	0	9.7	0.5	10.8	0.7	5	13.3	8.1	2.4	0	7.00357	13.7354	14.1198	1.93132	11.3159
3	3	6	3Rright6	R	right	10.1	13.8	3.2	12.6	0	9.7	0.5	10.8	0.7	5	13.3	8.1	2.4	0	7.00357	13.306	13.1187	5.12445	11.5741
3	3	7	3Bleft7	B	left	9.5	0.8	10.6	1	0	0.9	8.4	6.8	4	4.7	1.3	1.1	2.3	0	1.11803	11.4769	4.18688	4.82597	8.53288
3	3	7	3Bright7	B	right	10.6	1	9.5	0.8	0	0.9	8.4	6.8	4	4.7	1.3	1.1	2.3	0	1.11803	12.2004	4.84149	5.90762	9.58853
3	3	7	3Gleft7	G	left	0.9	8.4	6.8	4	0	9.5	0.8	10.6	1	4.7	1.3	1.1	2.3	0	7.36003	11.4769	12.2004	8.05295	6.10328
3	3	7	3Gright7	G	right	6.8	4	0.9	8.4	0	9.5	0.8	10.6	1	4.7	1.3	1.1	2.3	0	7.36003	4.18688	4.84149	3.42053	5.94811
3	3	7	3Rright7	R	right	4.7	1.3	1.1	2.3	0	9.5	0.8	10.6	1	0.9	8.4	6.8	4	0	3.73631	4.82597	5.90762	8.05295	3.42053
3	3	7	3Rleft7	R	left	1.1	2.3	4.7	1.3	0	9.5	0.8	10.6	1	0.9	8.4	6.8	4	0	3.73631	8.53288	9.58853	6.10328	5.94811
3	3	8	3Bbottom8	B	bottom	0.1	0.1	5	16.3	0	3	2.4	3.5	2.2	6.6	0.5	8.7	4	0	16.9248	3.70135	3.99625	6.5123	9.44299
3	3	8	3Btop8	B	top	5	16.3	0.1	0.1	0	3	2.4	3.5	2.2	6.6	0.5	8.7	4	0	16.9248	14.0431	14.1796	15.8808	12.8445
3	3	8	3Gleft8	G	left	3	2.4	3.5	2.2	0	0.1	0.1	5	16.3	6.6	0.5	8.7	4	0	0.538516	3.70135	14.0431	4.07063	5.9203
3	3	8	3Gright8	G	right	3.5	2.2	3	2.4	0	0.1	0.1	5	16.3	6.6	0.5	8.7	4	0	0.538516	3.99625	14.1796	3.53553	5.50273
3	3	8	3Rleft8	R	left	6.6	0.5	8.7	4	0	0.1	0.1	5	16.3	3	2.4	3.5	2.2	0	4.08167	6.5123	15.8808	4.07063	3.53553
3	3	8	3Rright8	R	right	8.7	4	6.6	0.5	0	0.1	0.1	5	16.3	3	2.4	3.5	2.2	0	4.08167	9.44299	12.8445	5.9203	5.50273
3	3	9	3Bbottom9	B	bottom	5	0.1	0.5	8	0	7.5	14.5	9	13	3.5	3.3	4.8	5.2	1	9.09175	14.6154	13.5059	3.53412	5.10392
3	3	9	3Btop9	B	top	0.5	8	5	0.1	0	7.5	14.5	9	13	3.5	3.3	4.8	5.2	0	9.09175	9.55249	9.86154	5.57584	5.13128
3	3	9	3Gleft9	G	left	7.5	14.5	9	13	0	5	0.1	0.5	8	3.5	3.3	4.8	5.2	0	2.12132	14.6154	9.55249	11.8929	9.68401
3	3	9	3Gright9	G	right	9	13	7.5	14.5	0	5	0.1	0.5	8	3.5	3.3	4.8	5.2	0	2.12132	13.5059	9.86154	11.1508	8.85889
3	3	9	3Rbottom9	R	bottom	3.5	3.3	4.8	5.2	1	5	0.1	0.5	8	7.5	14.5	9	13	1	2.30217	3.53412	5.57584	11.8929	11.1508
3	3	9	3Rtop9	R	top	4.8	5.2	3.5	3.3	1	5	0.1	0.5	8	7.5	14.5	9	13	0	2.30217	5.10392	5.13128	9.68401	8.85889
3	3	10	3Bbottom10	B	bottom	8.5	2	10.7	5.8	0	1	4	0.5	8	4	2.8	10.6	12.1	0	4.3909	7.76209	10	4.57056	10.316
3	3	10	3Btop10	B	top	10.7	5.8	8.5	2	0	1	4	0.5	8	4	2.8	10.6	12.1	0	4.3909	9.8656	10.4346	7.34098	6.30079
3	3	10	3Gbottom10	G	bottom	1	4	0.5	8	0	8.5	2	10.7	5.8	4	2.8	10.6	12.1	0	4.03113	7.76209	9.8656	3.2311	12.5607
3	3	10	3Gtop10	G	top	0.5	8	1	4	0	8.5	2	10.7	5.8	4	2.8	10.6	12.1	0	4.03113	10	10.4346	6.26817	10.9005
3	3	10	3Rbottom10	R	bottom	4	2.8	10.6	12.1	0	8.5	2	10.7	5.8	1	4	0.5	8	0	11.4039	4.57056	7.34098	3.2311	6.26817
3	3	10	3Rtop10	R	top	10.6	12.1	4	2.8	0	8.5	2	10.7	5.8	1	4	0.5	8	0	11.4039	10.316	6.30079	12.5607	10.9005
3	3	11	3Bbottom11	B	bottom	5.2	0.8	5.5	16.3	0	6.1	9.3	11.2	9.1	7	0	4.3	2.8	0	15.5029	8.54751	10.2416	1.96977	2.19317
3	3	11	3Btop11	B	top	5.5	16.3	5.2	0.8	0	6.1	9.3	11.2	9.1	7	0	4.3	2.8	0	15.5029	7.02567	9.18314	16.3689	13.5532
3	3	11	3Gleft11	G	left	6.1	9.3	11.2	9.1	0	5.2	0.8	5.5	16.3	7	0	4.3	2.8	0	5.10392	8.54751	7.02567	9.34345	6.74463
3	3	11	3Gright11	G	right	11.2	9.1	6.1	9.3	0	5.2	0.8	5.5	16.3	7	0	4.3	2.8	0	5.10392	10.2416	9.18314	10.0225	9.34345
3	3	11	3Rbottom11	R	bottom	7	0	4.3	2.8	0	5.2	0.8	5.5	16.3	6.1	9.3	11.2	9.1	0	3.88973	1.96977	16.3689	9.34345	10.0225
3	3	11	3Rtop11	R	top	4.3	2.8	7	0	0	5.2	0.8	5.5	16.3	6.1	9.3	11.2	9.1	0	3.88973	2.19317	13.5532	6.74463	9.34345
3	3	12	3Btop12	B	top	2.9	3.5	7.4	0.1	0	0.7	4	1.5	8.3	6.5	2	10.5	1	0	5.64004	2.2561	5	3.9	8.00062
3	3	12	3Bbottom12	B	bottom	7.4	0.1	2.9	3.5	0	0.7	4	1.5	8.3	6.5	2	10.5	1	0	5.64004	7.75242	10.102	2.10238	3.228
3	3	12	3Gbottom12	G	bottom	0.7	4	1.5	8.3	0	2.9	3.5	7.4	0.1	6.5	2	10.5	1	0	4.37379	2.2561	7.75242	6.13514	10.2489
3	3	12	3Gtop12	G	top	1.5	8.3	0.7	4	0	2.9	3.5	7.4	0.1	6.5	2	10.5	1	0	4.37379	5	10.102	8.04301	11.5884
3	3	12	3Rleft12	R	left	6.5	2	10.5	1	0	2.9	3.5	7.4	0.1	0.7	4	1.5	8.3	0	4.12311	3.9	2.10238	6.13514	8.04301
3	3	12	3Rright12	R	right	10.5	1	6.5	2	0	2.9	3.5	7.4	0.1	0.7	4	1.5	8.3	0	4.12311	8.00062	3.228	10.2489	11.5884
3	3	13	3Bright13	B	right	9.7	0.5	0.7	0.5	0	7.8	1	9.2	1.2	0.4	7.7	5.3	0.1	0	9	1.96469	0.860233	11.7614	4.41814
3	3	13	3Bleft13	B	left	0.7	0.5	9.7	0.5	0	7.8	1	9.2	1.2	0.4	7.7	5.3	0.1	0	9	7.11758	8.52877	7.20625	4.61736
3	3	13	3Gleft13	G	left	7.8	1	9.2	1.2	1	9.7	0.5	0.7	0.5	0.4	7.7	5.3	0.1	1	1.41421	1.96469	7.11758	9.98248	2.65707
3	3	13	3Gright13	G	right	9.2	1.2	7.8	1	1	9.7	0.5	0.7	0.5	0.4	7.7	5.3	0.1	0	1.41421	0.860233	8.52877	10.9403	4.05216
3	3	13	3Rleft13	R	left	0.4	7.7	5.3	0.1	0	9.7	0.5	0.7	0.5	7.8	1	9.2	1.2	0	9.04268	11.7614	7.20625	9.98248	10.9403
3	3	13	3Rright13	R	right	5.3	0.1	0.4	7.7	0	9.7	0.5	0.7	0.5	7.8	1	9.2	1.2	1	9.04268	4.41814	4.61736	2.65707	4.05216
3	3	14	3Bleft14	B	left	8.8	0.3	10.8	1.5	0	0.5	9	9.8	0.8	1.4	1.5	5	16.3	1	2.33238	12.0241	1.11803	7.49667	16.4451
3	3	14	3Bright14	B	right	10.8	1.5	8.8	0.3	0	0.5	9	9.8	0.8	1.4	1.5	5	16.3	1	2.33238	12.7413	1.22066	9.4	15.8959
3	3	14	3Gleft14	G	left	0.5	9	9.8	0.8	0	8.8	0.3	10.8	1.5	1.4	1.5	5	16.3	1	12.3988	12.0241	12.7413	7.55381	8.57555
3	3	14	3Gright14	G	right	9.8	0.8	0.5	9	0	8.8	0.3	10.8	1.5	1.4	1.5	5	16.3	0	12.3988	1.11803	1.22066	8.42912	16.2262
3	3	14	3Rbottom14	R	bottom	1.4	1.5	5	16.3	0	8.8	0.3	10.8	1.5	0.5	9	9.8	0.8	0	15.2315	7.49667	9.4	7.55381	8.42912
3	3	14	3Rtop14	R	top	5	16.3	1.4	1.5	0	8.8	0.3	10.8	1.5	0.5	9	9.8	0.8	0	15.2315	16.4451	15.8959	8.57555	16.2262
3	4	1	4Bbottom1	B	bottom	10.6	0.5	9.7	10.7	0	5.4	16.2	6.3	16.2	0	3.1	5.3	4	0	10.2396	16.5387	16.2782	10.9142	6.35138
3	4	1	4Btop1	B	top	9.7	10.7	10.6	0.5	0	5.4	16.2	6.3	16.2	0	3.1	5.3	4	0	10.2396	6.9814	6.46607	12.3227	8.01561
3	4	1	4Gleft1	G	left	5.4	16.2	6.3	16.2	0	10.6	0.5	9.7	10.7	0	3.1	5.3	4	0	0.9	16.5387	6.9814	14.1693	12.2004
3	4	1	4Gright1	G	right	6.3	16.2	5.4	16.2	0	10.6	0.5	9.7	10.7	0	3.1	5.3	4	0	0.9	16.2782	6.46607	14.5362	12.2409
3	4	1	4Rleft1	R	left	0	3.1	5.3	4	0	10.6	0.5	9.7	10.7	5.4	16.2	6.3	16.2	0	5.37587	10.9142	12.3227	14.1693	14.5362
3	4	1	4Rright1	R	right	5.3	4	0	3.1	0	10.6	0.5	9.7	10.7	5.4	16.2	6.3	16.2	0	5.37587	6.35138	8.01561	12.2004	12.2409
3	4	2	4Bleft2	B	left	9.2	0.1	10.3	0.2	1	0	14	2	16.3	0	4.4	1.4	15.4	0	1.10454	16.6688	17.7279	10.1553	17.1735
3	4	2	4Bright2	B	right	10.3	0.2	9.2	0.1	1	0	14	2	16.3	0	4.4	1.4	15.4	0	1.10454	17.22	18.1135	11.1234	17.6139
3	4	2	4Gleft2	G	left	0	14	2	16.3	0	9.2	0.1	10.3	0.2	0	4.4	1.4	15.4	0	3.04795	16.6688	17.22	9.6	1.9799
3	4	2	4Gright2	G	right	2	16.3	0	14	0	9.2	0.1	10.3	0.2	0	4.4	1.4	15.4	1	3.04795	17.7279	18.1135	12.0669	1.08167
3	4	2	4Rbottom2	R	bottom	0	4.4	1.4	15.4	0	9.2	0.1	10.3	0.2	0	14	2	16.3	0	11.0887	10.1553	11.1234	9.6	12.0669
3	4	2	4Rtop2	R	top	1.4	15.4	0	4.4	0	9.2	0.1	10.3	0.2	0	14	2	16.3	1	11.0887	17.1735	17.6139	1.9799	1.08167
3	4	3	4Btop3	B	top	8.1	14.9	9.9	0.8	0	3.2	16.1	7.5	11.7	0.9	2.7	9.6	0.2	0	14.2144	5.0448	3.25576	14.1662	14.7763
3	4	3	4Bbottom3	B	bottom	9.9	0.8	8.1	14.9	0	3.2	16.1	7.5	11.7	0.9	2.7	9.6	0.2	0	14.2144	16.7027	11.1611	9.19837	0.67082
3	4	3	4Gleft3	G	left	3.2	16.1	7.5	11.7	0	8.1	14.9	9.9	0.8	0.9	2.7	9.6	0.2	0	6.15224	5.0448	16.7027	13.596	17.1397
3	4	3	4Gright3	G	right	7.5	11.7	3.2	16.1	0	8.1	14.9	9.9	0.8	0.9	2.7	9.6	0.2	0	6.15224	3.25576	11.1611	11.1606	11.6902
3	4	3	4Rleft3	R	left	0.9	2.7	9.6	0.2	0	8.1	14.9	9.9	0.8	3.2	16.1	7.5	11.7	0	9.05207	14.1662	9.19837	13.596	11.1606
3	4	3	4Rright3	R	right	9.6	0.2	0.9	2.7	0	8.1	14.9	9.9	0.8	3.2	16.1	7.5	11.7	0	9.05207	14.7763	0.67082	17.1397	11.6902
3	4	4	4Bright4	B	right	7.9	0.5	6.5	0	0	0.5	2.5	1.5	1	9.5	0	10.5	6.1	0	1.48661	7.66551	6.4195	1.67631	6.17414
3	4	4	4Bleft4	B	left	6.5	0	7.9	0.5	0	0.5	2.5	1.5	1	9.5	0	10.5	6.1	0	1.48661	6.5	5.09902	3	7.29452
3	4	4	4Gleft4	G	left	0.5	2.5	1.5	1	1	7.9	0.5	6.5	0	9.5	0	10.5	6.1	0	1.80278	7.66551	6.5	9.34077	10.6283
3	4	4	4Gright4	G	right	1.5	1	0.5	2.5	1	7.9	0.5	6.5	0	9.5	0	10.5	6.1	0	1.80278	6.4195	5.09902	8.06226	10.3446
3	4	4	4Rbottom4	R	bottom	9.5	0	10.5	6.1	0	7.9	0.5	6.5	0	0.5	2.5	1.5	1	0	6.18142	1.67631	3	9.34077	8.06226
3	4	4	4Rtop4	R	top	10.5	6.1	9.5	0	0	7.9	0.5	6.5	0	0.5	2.5	1.5	1	0	6.18142	6.17414	7.29452	10.6283	10.3446
3	4	5	4Bleft5	B	left	0.5	10.8	3.1	15.5	0	0.8	2.1	2	2	8.4	9	10	11.7	0	5.37122	8.70517	8.92693	8.10247	9.54254
3	4	5	4Bright5	B	right	3.1	15.5	0.5	10.8	0	0.8	2.1	2	2	8.4	9	10	11.7	0	5.37122	13.596	13.5447	8.38689	7.87718
3	4	5	4Gleft5	G	left	0.8	2.1	2	2	1	0.5	10.8	3.1	15.5	8.4	9	10	11.7	0	1.20416	8.70517	13.596	10.265	13.2966
3	4	5	4Gright5	G	right	2	2	0.8	2.1	1	0.5	10.8	3.1	15.5	8.4	9	10	11.7	0	1.20416	8.92693	13.5447	9.48472	12.5734
3	4	5	4Rleft5	R	left	8.4	9	10	11.7	1	0.5	10.8	3.1	15.5	0.8	2.1	2	2	0	3.13847	8.10247	8.38689	10.265	9.48472
3	4	5	4Rright5	R	right	10	11.7	8.4	9	1	0.5	10.8	3.1	15.5	0.8	2.1	2	2	0	3.13847	9.54254	7.87718	13.2966	12.5734
3	4	6	4Bleft6	B	left	0.1	11.3	3.4	15	0	0.2	2.8	3.9	1.3	1.5	1	8.1	15.5	0	4.95782	8.50059	10.6977	10.3947	9.03549
3	4	6	4Bright6	B	right	3.4	15	0.1	11.3	0	0.2	2.8	3.9	1.3	1.5	1	8.1	15.5	0	4.95782	12.6127	13.7091	14.1283	4.72652
3	4	6	4Gleft6	G	left	0.2	2.8	3.9	1.3	0	0.1	11.3	3.4	15	1.5	1	8.1	15.5	0	3.99249	8.50059	12.6127	2.22036	14.9566
3	4	6	4Gright6	G	right	3.9	1.3	0.2	2.8	0	0.1	11.3	3.4	15	1.5	1	8.1	15.5	0	3.99249	10.6977	13.7091	2.41868	14.8081
3	4	6	4Rbottom6	R	bottom	1.5	1	8.1	15.5	0	0.1	11.3	3.4	15	0.2	2.8	3.9	1.3	0	15.9314	10.3947	14.1283	2.22036	2.41868
3	4	6	4Rtop6	R	top	8.1	15.5	1.5	1	0	0.1	11.3	3.4	15	0.2	2.8	3.9	1.3	0	15.9314	9.03549	4.72652	14.9566	14.8081
3	4	7	4Bleft7	B	left	5.3	13	9.1	9.1	0	1.5	1.4	0.5	2.7	7.5	13.5	8.3	16	0	5.44518	12.2066	11.3635	2.2561	4.24264
3	4	7	4Bright7	B	right	9.1	9.1	5.3	13	0	1.5	1.4	0.5	2.7	7.5	13.5	8.3	16	0	5.44518	10.819	10.7201	4.68188	6.94622
3	4	7	4Gright7	G	right	1.5	1.4	0.5	2.7	1	5.3	13	9.1	9.1	7.5	13.5	8.3	16	0	1.64012	12.2066	10.819	13.5059	16.1059
3	4	7	4Gleft7	G	left	0.5	2.7	1.5	1.4	1	5.3	13	9.1	9.1	7.5	13.5	8.3	16	0	1.64012	11.3635	10.7201	12.8701	15.4185
3	4	7	4Rright7	R	right	7.5	13.5	8.3	16	0	5.3	13	9.1	9.1	1.5	1.4	0.5	2.7	0	2.62488	2.2561	4.68188	13.5059	12.8701
3	4	7	4Rleft7	R	left	8.3	16	7.5	13.5	0	5.3	13	9.1	9.1	1.5	1.4	0.5	2.7	0	2.62488	4.24264	6.94622	16.1059	15.4185
3	4	8	4Bleft8	B	left	2.8	16.2	5.4	16.2	0	0.2	6.4	10.5	10.7	3.6	14.1	2	2.2	0	2.6	10.139	9.46256	2.24722	14.0228
3	4	8	4Bright8	B	right	5.4	16.2	2.8	16.2	0	0.2	6.4	10.5	10.7	3.6	14.1	2	2.2	0	2.6	11.0941	7.50067	2.76586	14.4069
3	4	8	4Gleft8	G	left	0.2	6.4	10.5	10.7	0	2.8	16.2	5.4	16.2	3.6	14.1	2	2.2	0	11.1615	10.139	11.0941	8.41724	4.56946
3	4	8	4Gright8	G	right	10.5	10.7	0.2	6.4	0	2.8	16.2	5.4	16.2	3.6	14.1	2	2.2	0	11.1615	9.46256	7.50067	7.6922	12.0208
3	4	8	4Rtop8	R	top	3.6	14.1	2	2.2	0	2.8	16.2	5.4	16.2	0.2	6.4	10.5	10.7	0	12.0071	2.24722	2.76586	8.41724	7.6922
3	4	8	4Rbottom8	R	bottom	2	2.2	3.6	14.1	0	2.8	16.2	5.4	16.2	0.2	6.4	10.5	10.7	0	12.0071	14.0228	14.4069	4.56946	12.0208
3	4	9	4Bleft9	B	left	5.5	5	6.5	8.5	1	0.5	1.1	1.6	2.2	5.4	11.5	10.5	7	0	3.64005	6.34114	4.80104	6.50077	5.38516
3	4	9	4Bright9	B	right	6.5	8.5	5.5	5	1	0.5	1.1	1.6	2.2	5.4	11.5	10.5	7	0	3.64005	9.5268	7.98123	3.19531	4.272
3	4	9	4Gleft9	G	left	0.5	1.1	1.6	2.2	1	5.5	5	6.5	8.5	5.4	11.5	10.5	7	0	1.55563	6.34114	9.5268	11.4965	11.6108
3	4	9	4Gright9	G	right	1.6	2.2	0.5	1.1	1	5.5	5	6.5	8.5	5.4	11.5	10.5	7	0	1.55563	4.80104	7.98123	10.0464	10.1119
3	4	9	4Rleft9	R	left	5.4	11.5	10.5	7	0	5.5	5	6.5	8.5	0.5	1.1	1.6	2.2	0	6.80147	6.50077	3.19531	11.4965	10.0464
3	4	9	4Rright9	R	right	10.5	7	5.4	11.5	0	5.5	5	6.5	8.5	0.5	1.1	1.6	2.2	0	6.80147	5.38516	4.272	11.6108	10.1119
3	4	10	4Bleft10	B	left	1.5	1.5	9.5	15	0	0.5	2.5	1.4	3.1	3.4	0.8	10	9.7	0	15.6924	1.41421	1.60312	2.02485	11.8106
3	4	10	4Bright10	B	right	9.5	15	1.5	1.5	0	0.5	2.5	1.4	3.1	3.4	0.8	10	9.7	0	15.6924	15.4029	14.3951	15.4548	5.32353
3	4	10	4Gbottom10	G	bottom	0.5	2.5	1.4	3.1	0	1.5	1.5	9.5	15	3.4	0.8	10	9.7	0	1.08167	1.41421	15.4029	3.36155	11.9202
3	4	10	4Gtop10	G	top	1.4	3.1	0.5	2.5	0	1.5	1.5	9.5	15	3.4	0.8	10	9.7	0	1.08167	1.60312	14.3951	3.04795	10.8407
3	4	10	4Rleft10	R	left	3.4	0.8	10	9.7	0	1.5	1.5	9.5	15	0.5	2.5	1.4	3.1	0	11.0802	2.02485	15.4548	3.36155	3.04795
3	4	10	4Rright10	R	right	10	9.7	3.4	0.8	0	1.5	1.5	9.5	15	0.5	2.5	1.4	3.1	0	11.0802	11.8106	5.32353	11.9202	10.8407
3	4	11	4Bleft11	B	left	0	3.5	3.5	0.1	0	0.5	2.4	6.5	15.6	1.5	3	10.3	4.9	0	4.87955	1.2083	13.7354	1.58114	10.3947
3	4	11	4Bright11	B	right	3.5	0.1	0	3.5	0	0.5	2.4	6.5	15.6	1.5	3	10.3	4.9	0	4.87955	3.78021	15.7877	3.52278	8.32346
3	4	11	4Gleft11	G	left	0.5	2.4	6.5	15.6	0	0	3.5	3.5	0.1	1.5	3	10.3	4.9	0	14.4997	1.2083	3.78021	1.16619	10.1139
3	4	11	4Gright11	G	right	6.5	15.6	0.5	2.4	0	0	3.5	3.5	0.1	1.5	3	10.3	4.9	0	14.4997	13.7354	15.7877	13.5558	11.3547
3	4	11	4Rleft11	R	left	1.5	3	10.3	4.9	0	0	3.5	3.5	0.1	0.5	2.4	6.5	15.6	0	9.00278	1.58114	3.52278	1.16619	13.5558
3	4	11	4Rright11	R	right	10.3	4.9	1.5	3	0	0	3.5	3.5	0.1	0.5	2.4	6.5	15.6	0	9.00278	10.3947	8.32346	10.1139	11.3547
3	4	12	4Bbottom12	B	bottom	0	2.8	9	15.8	0	10.5	0	5	16	1.5	2	3.5	1.5	0	15.8114	10.8669	14.1152	1.7	3.73363
3	4	12	4Btop12	B	top	9	15.8	0	2.8	0	10.5	0	5	16	1.5	2	3.5	1.5	0	15.8114	15.871	4.005	15.7064	15.3212
3	4	12	4Gbottom12	G	bottom	10.5	0	5	16	0	0	2.8	9	15.8	1.5	2	3.5	1.5	0	16.9189	10.8669	15.871	9.21954	7.15891
3	4	12	4Gtop12	G	top	5	16	10.5	0	0	0	2.8	9	15.8	1.5	2	3.5	1.5	0	16.9189	14.1152	4.005	14.4309	14.5774
3	4	12	4Rleft12	R	left	1.5	2	3.5	1.5	0	0	2.8	9	15.8	10.5	0	5	16	0	2.06155	1.7	15.7064	9.21954	14.4309
3	4	12	4Rright12	R	right	3.5	1.5	1.5	2	0	0	2.8	9	15.8	10.5	0	5	16	0	2.06155	3.73363	15.3212	7.15891	14.5774
3	4	13	4Bleft13	B	left	0.1	10.2	4.1	10	0	5.1	9.4	9	11	2.6	2	6.5	8.2	0	4.005	5.0636	8.93588	8.57263	6.70522
3	4	13	4Bright13	B	right	4.1	10	0.1	10.2	0	5.1	9.4	9	11	2.6	2	6.5	8.2	1	4.005	1.16619	5.001	8.13941	3
3	4	13	4Gleft13	G	left	5.1	9.4	9	11	0	0.1	10.2	4.1	10	2.6	2	6.5	8.2	1	4.21545	5.0636	1.16619	7.81089	1.84391
3	4	13	4Gright13	G	right	9	11	5.1	9.4	0	0.1	10.2	4.1	10	2.6	2	6.5	8.2	0	4.21545	8.93588	5.001	11.0436	3.75366
3	4	13	4Rbottom13	R	bottom	2.6	2	6.5	8.2	0	0.1	10.2	4.1	10	5.1	9.4	9	11	0	7.32462	8.57263	8.13941	7.81089	11.0436
3	4	13	4Rtop13	R	top	6.5	8.2	2.6	2	0	0.1	10.2	4.1	10	5.1	9.4	9	11	0	7.32462	6.70522	3	1.84391	3.75366
3	4	14	4Bbottom14	B	bottom	9.5	8.2	10.5	9	1	0.1	1.2	1	2.2	3.5	4.8	0	9.8	0	1.28062	11.7201	10.4043	6.89638	9.63379
3	4	14	4Btop14	B	top	10.5	9	9.5	8.2	1	0.1	1.2	1	2.2	3.5	4.8	0	9.8	0	1.28062	13	11.6829	8.16333	10.5304
3	4	14	4Gleft14	G	left	0.1	1.2	1	2.2	1	9.5	8.2	10.5	9	3.5	4.8	0	9.8	0	1.34536	11.7201	13	4.95177	8.60058
3	4	14	4Gright14	G	right	1	2.2	0.1	1.2	1	9.5	8.2	10.5	9	3.5	4.8	0	9.8	0	1.34536	10.4043	11.6829	3.60694	7.66551
3	4	14	4Rbottom14	R	bottom	3.5	4.8	0	9.8	0	9.5	8.2	10.5	9	0.1	1.2	1	2.2	0	6.10328	6.89638	8.16333	4.95177	3.60694
3	4	14	4Rtop14	R	top	0	9.8	3.5	4.8	0	9.5	8.2	10.5	9	0.1	1.2	1	2.2	0	6.10328	9.63379	10.5304	8.60058	7.66551
3	5	1	5Bleft1	B	left	9.9	0.2	10.6	0.4	0	10.7	13.4	10.3	10.4	1.1	15.4	2.3	14.9	0	0.728011	13.2242	10.2078	17.5636	16.5484
3	5	1	5Bright1	B	right	10.6	0.4	9.9	0.2	0	10.7	13.4	10.3	10.4	1.1	15.4	2.3	14.9	0	0.728011	13.0004	10.0045	17.7553	16.7075
3	5	1	5Gtop1	G	top	10.7	13.4	10.3	10.4	0	9.9	0.2	10.6	0.4	1.1	15.4	2.3	14.9	0	3.02655	13.2242	13.0004	9.80612	8.53288
3	5	1	5Gbottom1	G	bottom	10.3	10.4	10.7	13.4	0	9.9	0.2	10.6	0.4	1.1	15.4	2.3	14.9	0	3.02655	10.2078	10.0045	10.4709	9.17878
3	5	1	5Rleft1	R	left	1.1	15.4	2.3	14.9	0	9.9	0.2	10.6	0.4	10.7	13.4	10.3	10.4	0	1.3	17.5636	17.7553	9.80612	10.4709
3	5	1	5Rright1	R	right	2.3	14.9	1.1	15.4	0	9.9	0.2	10.6	0.4	10.7	13.4	10.3	10.4	0	1.3	16.5484	16.7075	8.53288	9.17878
3	5	2	5Bleft2	B	left	10.5	0.1	11.2	1.3	0	11.2	8.5	8.6	8.6	0.8	6.5	2	2.3	0	1.38924	8.42912	8.70976	11.6211	8.78009
3	5	2	5Bright2	B	right	11.2	1.3	10.5	0.1	0	11.2	8.5	8.6	8.6	0.8	6.5	2	2.3	0	1.38924	7.2	7.74919	11.6276	9.25419
3	5	2	5Gright2	G	right	11.2	8.5	8.6	8.6	1	10.5	0.1	11.2	1.3	0.8	6.5	2	2.3	0	2.60192	8.42912	7.2	10.5906	11.0941
3	5	2	5Gleft2	G	left	8.6	8.6	11.2	8.5	1	10.5	0.1	11.2	1.3	0.8	6.5	2	2.3	0	2.60192	8.70976	7.74919	8.07775	9.12414
3	5	2	5Rtop2	R	top	0.8	6.5	2	2.3	0	10.5	0.1	11.2	1.3	11.2	8.5	8.6	8.6	0	4.36807	11.6211	11.6276	10.5906	8.07775
3	5	2	5Rbottom2	R	bottom	2	2.3	0.8	6.5	0	10.5	0.1	11.2	1.3	11.2	8.5	8.6	8.6	0	4.36807	8.78009	9.25419	11.0941	9.12414
3	5	3	5Bleft3	B	left	10	0	11	2	1	4.3	3.2	5.2	16.2	0.6	2.6	0.5	5	0	2.23607	6.53682	16.8962	9.75295	10.7355
3	5	3	5Bright3	B	right	11	2	10	0	1	4.3	3.2	5.2	16.2	0.6	2.6	0.5	5	0	2.23607	6.80661	15.3388	10.4173	10.9202
3	5	3	5Gbottom3	G	bottom	4.3	3.2	5.2	16.2	0	10	0	11	2	0.6	2.6	0.5	5	0	13.0311	6.53682	6.80661	3.74833	4.20476
3	5	3	5Gtop3	G	top	5.2	16.2	4.3	3.2	0	10	0	11	2	0.6	2.6	0.5	5	0	13.0311	16.8962	15.3388	14.3569	12.1462
3	5	3	5Rbottom3	R	bottom	0.6	2.6	0.5	5	0	10	0	11	2	4.3	3.2	5.2	16.2	0	2.40208	9.75295	10.4173	3.74833	14.3569
3	5	3	5Rtop3	R	top	0.5	5	0.6	2.6	0	10	0	11	2	4.3	3.2	5.2	16.2	0	2.40208	10.7355	10.9202	4.20476	12.1462
3	5	4	5Bleft4	B	left	10	0	11.2	1.4	0	4.2	3.2	10.5	1	0.3	2.4	4	5	0	1.84391	6.6242	1.11803	9.9925	7.81025
3	5	4	5Bright4	B	right	11.2	1.4	10	0	0	4.2	3.2	10.5	1	0.3	2.4	4	5	1	1.84391	7.22772	0.806226	10.9458	8.04984
3	5	4	5Gleft4	G	left	4.2	3.2	10.5	1	0	10	0	11.2	1.4	0.3	2.4	4	5	0	6.67308	6.6242	7.22772	3.98121	1.81108
3	5	4	5Gright4	G	right	10.5	1	4.2	3.2	0	10	0	11.2	1.4	0.3	2.4	4	5	1	6.67308	1.11803	0.806226	10.2956	7.63217
3	5	4	5Rleft4	R	left	0.3	2.4	4	5	1	10	0	11.2	1.4	4.2	3.2	10.5	1	0	4.52217	9.9925	10.9458	3.98121	10.2956
3	5	4	5Rright4	R	right	4	5	0.3	2.4	1	10	0	11.2	1.4	4.2	3.2	10.5	1	0	4.52217	7.81025	8.04984	1.81108	7.63217
3	5	5	5Bleft5	B	left	2.3	2.1	11.2	2	0	9.8	0	10.7	7.2	3.6	12.7	1.4	3	1	8.90056	7.78845	9.827	10.6794	1.27279
3	5	5	5Btop5	B	top	11.2	2	2.3	2.1	0	9.8	0	10.7	7.2	3.6	12.7	1.4	3	0	8.90056	2.44131	5.22398	13.1244	9.85089
3	5	5	5Gbottom5	G	bottom	9.8	0	10.7	7.2	0	2.3	2.1	11.2	2	3.6	12.7	1.4	3	0	7.25603	7.78845	2.44131	14.1326	8.91964
3	5	5	5Gright5	G	right	10.7	7.2	9.8	0	0	2.3	2.1	11.2	2	3.6	12.7	1.4	3	0	7.25603	9.827	5.22398	8.98109	10.2044
3	5	5	5Rtop5	R	top	3.6	12.7	1.4	3	0	2.3	2.1	11.2	2	9.8	0	10.7	7.2	0	9.94636	10.6794	13.1244	14.1326	8.98109
3	5	5	5Rbottom5	R	bottom	1.4	3	3.6	12.7	0	2.3	2.1	11.2	2	9.8	0	10.7	7.2	1	9.94636	1.27279	9.85089	8.91964	10.2044
3	5	6	5Btop6	B	top	7.1	8.1	10.9	4.2	0	3.3	1.8	1.5	11.6	1.5	2.8	4.5	0	0	5.44518	7.35731	6.60379	7.71038	8.50706
3	5	6	5Btop6	B	top	10.9	4.2	7.1	8.1	0	3.3	1.8	1.5	11.6	1.5	2.8	4.5	0	0	5.44518	7.96994	11.9633	9.50368	7.65506
3	5	6	5Gbottom6	G	bottom	3.3	1.8	1.5	11.6	0	7.1	8.1	10.9	4.2	1.5	2.8	4.5	0	0	9.96393	7.35731	7.96994	2.05913	2.16333
3	5	6	5Gleft6	G	left	1.5	11.6	3.3	1.8	0	7.1	8.1	10.9	4.2	1.5	2.8	4.5	0	0	9.96393	6.60379	11.9633	8.8	11.9817
3	5	6	5Rleft6	R	left	1.5	2.8	4.5	0	0	7.1	8.1	10.9	4.2	3.3	1.8	1.5	11.6	0	4.10366	7.71038	9.50368	2.05913	8.8
3	5	6	5Rright6	R	right	4.5	0	1.5	2.8	0	7.1	8.1	10.9	4.2	3.3	1.8	1.5	11.6	0	4.10366	8.50706	7.65506	2.16333	11.9817
3	5	7	5Btop7	B	top	9.5	2.7	8.3	0	0	3.2	2.5	11	1.5	0.7	9.2	0.5	4.1	0	2.95466	6.30317	1.92094	10.9403	9.10824
3	5	7	5Bbottom7	B	bottom	8.3	0	9.5	2.7	0	3.2	2.5	11	1.5	0.7	9.2	0.5	4.1	1	2.95466	5.67979	3.08869	11.9331	8.81192
3	5	7	5Gleft7	G	left	3.2	2.5	11	1.5	0	9.5	2.7	8.3	0	0.7	9.2	0.5	4.1	0	7.86384	6.30317	5.67979	7.15122	3.13847
3	5	7	5Gright7	G	right	11	1.5	3.2	2.5	0	9.5	2.7	8.3	0	0.7	9.2	0.5	4.1	1	7.86384	1.92094	3.08869	12.86	10.8171
3	5	7	5Rtop7	R	top	0.7	9.2	0.5	4.1	0	9.5	2.7	8.3	0	3.2	2.5	11	1.5	0	5.10392	10.9403	11.9331	7.15122	12.86
3	5	7	5Rbottom7	R	bottom	0.5	4.1	0.7	9.2	0	9.5	2.7	8.3	0	3.2	2.5	11	1.5	0	5.10392	9.10824	8.81192	3.13847	10.8171
3	5	8	5Bleft8	B	left	10.4	1	11.2	1	1	9.5	0.5	5.3	0.6	0.5	12.3	2.7	1.4	1	0.8	1.02956	5.11566	15.0233	7.71038
3	5	8	5Bright8	B	right	11.2	1	10.4	1	1	9.5	0.5	5.3	0.6	0.5	12.3	2.7	1.4	0	0.8	1.772	5.91354	15.5621	8.50941
3	5	8	5Gright8	G	right	9.5	0.5	5.3	0.6	0	10.4	1	11.2	1	0.5	12.3	2.7	1.4	1	4.20119	1.02956	1.772	14.8405	6.8593
3	5	8	5Gleft8	G	left	5.3	0.6	9.5	0.5	0	10.4	1	11.2	1	0.5	12.3	2.7	1.4	0	4.20119	5.11566	5.91354	12.6463	2.72029
3	5	8	5Rtop8	R	top	0.5	12.3	2.7	1.4	0	10.4	1	11.2	1	9.5	0.5	5.3	0.6	0	11.1198	15.0233	15.5621	14.8405	12.6463
3	5	8	5Rbottom8	R	bottom	2.7	1.4	0.5	12.3	0	10.4	1	11.2	1	9.5	0.5	5.3	0.6	0	11.1198	7.71038	8.50941	6.8593	2.72029
3	5	9	5Bbottom9	B	bottom	10.7	0.2	11	1.8	1	10.8	3.2	1.1	0.7	7.9	1	3.2	2	1	1.62788	3.00167	9.61301	2.91204	7.71298
3	5	9	5Btop9	B	top	11	1.8	10.7	0.2	1	10.8	3.2	1.1	0.7	7.9	1	3.2	2	0	1.62788	1.41421	9.96092	3.20156	7.80256
3	5	9	5Gright9	G	right	10.8	3.2	1.1	0.7	0	10.7	0.2	11	1.8	7.9	1	3.2	2	1	10.017	3.00167	1.41421	3.64005	7.69415
3	5	9	5Gleft9	G	left	1.1	0.7	10.8	3.2	0	10.7	0.2	11	1.8	7.9	1	3.2	2	0	10.017	9.61301	9.96092	6.80661	2.46982
3	5	9	5Rright9	R	right	7.9	1	3.2	2	0	10.7	0.2	11	1.8	10.8	3.2	1.1	0.7	0	4.80521	2.91204	3.20156	3.64005	6.80661
3	5	9	5Rleft9	R	left	3.2	2	7.9	1	0	10.7	0.2	11	1.8	10.8	3.2	1.1	0.7	0	4.80521	7.71298	7.80256	7.69415	2.46982
3	5	10	5Btop10	B	top	10.2	4.9	11	0.6	0	0.7	1.4	9.4	0.2	2.8	2.1	7.2	0.2	0	4.37379	10.1242	4.7676	7.91202	5.57584
3	5	10	5Bbottom10	B	bottom	11	0.6	10.2	4.9	0	0.7	1.4	9.4	0.2	2.8	2.1	7.2	0.2	0	4.37379	10.331	1.64924	8.33607	3.82099
3	5	10	5Gleft10	G	left	0.7	1.4	9.4	0.2	0	10.2	4.9	11	0.6	2.8	2.1	7.2	0.2	1	8.78237	10.1242	10.331	2.21359	6.60984
3	5	10	5Gright10	G	right	9.4	0.2	0.7	1.4	0	10.2	4.9	11	0.6	2.8	2.1	7.2	0.2	0	8.78237	4.7676	1.64924	6.86804	2.2
3	5	10	5Rleft10	R	left	2.8	2.1	7.2	0.2	0	10.2	4.9	11	0.6	0.7	1.4	9.4	0.2	1	4.7927	7.91202	8.33607	2.21359	6.86804
3	5	10	5Rright10	R	right	7.2	0.2	2.8	2.1	0	10.2	4.9	11	0.6	0.7	1.4	9.4	0.2	0	4.7927	5.57584	3.82099	6.60984	2.2
3	5	11	5Bbottom11	B	bottom	0.4	9.2	0.3	12.8	0	0.5	2	10.5	0	6.3	2.4	5.3	9.9	0	3.60139	7.20069	13.662	9.00278	4.94975
3	5	11	5Btop11	B	top	0.3	12.8	0.4	9.2	0	0.5	2	10.5	0	6.3	2.4	5.3	9.9	0	3.60139	10.8019	16.367	12.0067	5.78014
3	5	11	5Gleft11	G	left	0.5	2	10.5	0	0	0.4	9.2	0.3	12.8	6.3	2.4	5.3	9.9	0	10.198	7.20069	10.8019	5.81378	9.24392
3	5	11	5Gright11	G	right	10.5	0	0.5	2	0	0.4	9.2	0.3	12.8	6.3	2.4	5.3	9.9	0	10.198	13.662	16.367	4.83735	11.1826
3	5	11	5Rleft11	R	left	6.3	2.4	5.3	9.9	0	0.4	9.2	0.3	12.8	0.5	2	10.5	0	0	7.56637	9.00278	12.0067	5.81378	4.83735
3	5	11	5Rright11	R	right	5.3	9.9	6.3	2.4	0	0.4	9.2	0.3	12.8	0.5	2	10.5	0	0	7.56637	4.94975	5.78014	9.24392	11.1826
3	5	12	5Bright12	B	right	10.2	4.2	11.2	4.5	0	10	0	2.1	13.6	0.8	12.4	3.5	3	0	1.04403	4.20476	12.4085	12.474	6.80661
3	5	12	5Bleft12	B	left	11.2	4.5	10.2	4.2	0	10	0	2.1	13.6	0.8	12.4	3.5	3	0	1.04403	4.65725	12.8693	13.0602	7.84474
3	5	12	5Gbottom12	G	bottom	10	0	2.1	13.6	0	10.2	4.2	11.2	4.5	0.8	12.4	3.5	3	0	15.728	4.20476	4.65725	15.4402	7.15891
3	5	12	5Gtop12	G	top	2.1	13.6	10	0	0	10.2	4.2	11.2	4.5	0.8	12.4	3.5	3	0	15.728	12.4085	12.8693	1.76918	10.6921
3	5	12	5Rleft12	R	left	0.8	12.4	3.5	3	0	10.2	4.2	11.2	4.5	10	0	2.1	13.6	0	9.78008	12.474	13.0602	15.4402	1.76918
3	5	12	5Rright12	R	right	3.5	3	0.8	12.4	0	10.2	4.2	11.2	4.5	10	0	2.1	13.6	0	9.78008	6.80661	7.84474	7.15891	10.6921
3	5	13	5Bbottom13	B	bottom	0.5	4.4	0.5	9.5	0	9.7	0.5	11	0.5	0.4	7.8	5	0.5	0	5.1	9.9925	11.2009	3.40147	5.95483
3	5	13	5Btop13	B	top	0.5	9.5	0.5	4.4	0	9.7	0.5	11	0.5	0.4	7.8	5	0.5	1	5.1	12.8701	13.8293	1.70294	10.0623
3	5	13	5Gleft13	G	left	9.7	0.5	11	0.5	1	0.5	4.4	0.5	9.5	0.4	7.8	5	0.5	0	1.3	9.9925	12.8701	11.8229	4.7
3	5	13	5Gright13	G	right	11	0.5	9.7	0.5	1	0.5	4.4	0.5	9.5	0.4	7.8	5	0.5	0	1.3	11.2009	13.8293	12.8705	6
3	5	13	5Rleft13	R	left	0.4	7.8	5	0.5	0	0.5	4.4	0.5	9.5	9.7	0.5	11	0.5	1	8.62844	3.40147	1.70294	11.8229	12.8705
3	5	13	5Rright13	R	right	5	0.5	0.4	7.8	0	0.5	4.4	0.5	9.5	9.7	0.5	11	0.5	0	8.62844	5.95483	10.0623	4.7	6
3	5	14	5Bleft14	B	left	5.2	0	8.8	0.1	0	10.5	0.5	11	1	1.8	4.5	7.6	4.5	0	3.60139	5.32353	5.88558	5.64004	5.1
3	5	14	5Bright14	B	right	8.8	0.1	5.2	0	0	10.5	0.5	11	1	1.8	4.5	7.6	4.5	1	3.60139	1.74642	2.37697	8.26801	4.5607
3	5	14	5Gleft14	G	left	10.5	0.5	11	1	1	5.2	0	8.8	0.1	1.8	4.5	7.6	4.5	1	0.707107	5.32353	1.74642	9.57549	4.94065
3	5	14	5Gright14	G	right	11	1	10.5	0.5	1	5.2	0	8.8	0.1	1.8	4.5	7.6	4.5	0	0.707107	5.88558	2.37697	9.84327	4.87955
3	5	14	5Rleft14	R	left	1.8	4.5	7.6	4.5	0	5.2	0	8.8	0.1	10.5	0.5	11	1	0	5.8	5.64004	8.26801	9.57549	9.84327
3	5	14	5Rright14	R	right	7.6	4.5	1.8	4.5	0	5.2	0	8.8	0.1	10.5	0.5	11	1	1	5.8	5.1	4.5607	4.94065	4.87955
3	6	1	6Bleft1	B	left	0.2	10.6	9.1	14.7	0	5.6	16.1	10.8	13.9	0.8	1.4	10.3	5.7	0	9.79898	7.70779	11.1018	9.21954	11.2259
3	6	1	6Bright1	B	right	9.1	14.7	0.2	10.6	0	5.6	16.1	10.8	13.9	0.8	1.4	10.3	5.7	0	9.79898	3.76962	1.87883	15.6774	9.07965
3	6	1	6Gleft1	G	left	5.6	16.1	10.8	13.9	0	0.2	10.6	9.1	14.7	0.8	1.4	10.3	5.7	0	5.64624	7.70779	3.76962	15.4638	11.4127
3	6	1	6Gright1	G	right	10.8	13.9	5.6	16.1	0	0.2	10.6	9.1	14.7	0.8	1.4	10.3	5.7	0	5.64624	11.1018	1.87883	16.0078	8.21523
3	6	1	6Rbottom1	R	bottom	0.8	1.4	10.3	5.7	0	0.2	10.6	9.1	14.7	5.6	16.1	10.8	13.9	0	10.4278	9.21954	15.6774	15.4638	16.0078
3	6	1	6Rright1	R	right	10.3	5.7	0.8	1.4	0	0.2	10.6	9.1	14.7	5.6	16.1	10.8	13.9	0	10.4278	11.2259	9.07965	11.4127	8.21523
3	6	2	6Bleft2	B	left	0.1	9.6	6.1	15.8	0	6.7	12.6	6.7	1.6	3.1	0.9	3.9	1.4	0	8.62786	7.24983	10.3711	9.20272	9.0377
3	6	2	6Bright2	B	right	6.1	15.8	0.1	9.6	0	6.7	12.6	6.7	1.6	3.1	0.9	3.9	1.4	0	8.62786	3.25576	14.2127	15.199	14.5671
3	6	2	6Gtop2	G	top	6.7	12.6	6.7	1.6	0	0.1	9.6	6.1	15.8	3.1	0.9	3.9	1.4	0	11	7.24983	3.25576	12.2413	11.5447
3	6	2	6Gbottom2	G	bottom	6.7	1.6	6.7	12.6	0	0.1	9.6	6.1	15.8	3.1	0.9	3.9	1.4	1	11	10.3711	14.2127	3.66742	2.80713
3	6	2	6Rleft2	R	left	3.1	0.9	3.9	1.4	0	0.1	9.6	6.1	15.8	6.7	12.6	6.7	1.6	0	0.943398	9.20272	15.199	12.2413	3.66742
3	6	2	6Rright2	R	right	3.9	1.4	3.1	0.9	0	0.1	9.6	6.1	15.8	6.7	12.6	6.7	1.6	1	0.943398	9.0377	14.5671	11.5447	2.80713
3	6	3	6Bright3	B	right	4.6	15.4	0.5	15.3	0	6.5	9	1.8	10	8.3	11.3	2.3	2	0	4.10122	6.67608	6.08276	5.52268	13.596
3	6	3	6Bleft3	B	left	0.5	15.3	4.6	15.4	0	6.5	9	1.8	10	8.3	11.3	2.3	2	0	4.10122	8.7	5.45711	8.76584	13.4213
3	6	3	6Gright3	G	right	6.5	9	1.8	10	0	4.6	15.4	0.5	15.3	8.3	11.3	2.3	2	0	4.80521	6.67608	8.7	2.92062	8.16333
3	6	3	6Gleft3	G	left	1.8	10	6.5	9	0	4.6	15.4	0.5	15.3	8.3	11.3	2.3	2	0	4.80521	6.08276	5.45711	6.62873	8.01561
3	6	3	6Rright3	R	right	8.3	11.3	2.3	2	0	4.6	15.4	0.5	15.3	6.5	9	1.8	10	0	11.0675	5.52268	8.76584	2.92062	6.62873
3	6	3	6Rleft3	R	left	2.3	2	8.3	11.3	0	4.6	15.4	0.5	15.3	6.5	9	1.8	10	0	11.0675	13.596	13.4213	8.16333	8.01561
3	6	4	6Bbottom4	B	bottom	5.1	5.6	9.5	14.8	0	0.6	15.7	7.7	15.6	0.2	5.2	2.3	3.1	0	10.198	11.0571	10.3325	4.9163	3.75366
3	6	4	6Btop4	B	top	9.5	14.8	5.1	5.6	0	0.6	15.7	7.7	15.6	0.2	5.2	2.3	3.1	0	10.198	8.94539	1.96977	13.366	13.7379
3	6	4	6Gleft4	G	left	0.6	15.7	7.7	15.6	0	5.1	5.6	9.5	14.8	0.2	5.2	2.3	3.1	0	7.1007	11.0571	8.94539	10.5076	12.7142
3	6	4	6Gright4	G	right	7.7	15.6	0.6	15.7	0	5.1	5.6	9.5	14.8	0.2	5.2	2.3	3.1	0	7.1007	10.3325	1.96977	12.8222	13.6165
3	6	4	6Rleft4	R	left	0.2	5.2	2.3	3.1	0	5.1	5.6	9.5	14.8	0.6	15.7	7.7	15.6	0	2.96985	4.9163	13.366	10.5076	12.8222
3	6	4	6Rright4	R	right	2.3	3.1	0.2	5.2	0	5.1	5.6	9.5	14.8	0.6	15.7	7.7	15.6	0	2.96985	3.75366	13.7379	12.7142	13.6165
3	6	5	6Bright5	B	right	6.6	14.6	0	11.3	0	9.4	16	10.2	0.8	9.9	9.6	9.5	5.3	0	7.37902	3.1305	14.2618	5.99083	9.74166
3	6	5	6Bleft5	B	left	0	11.3	6.6	14.6	0	9.4	16	10.2	0.8	9.9	9.6	9.5	5.3	0	7.37902	10.5095	14.6386	10.0449	11.2361
3	6	5	6Gtop5	G	top	9.4	16	10.2	0.8	0	6.6	14.6	0	11.3	9.9	9.6	9.5	5.3	0	15.221	3.1305	10.5095	6.4195	10.7005
3	6	5	6Gbottom5	G	bottom	10.2	0.8	9.4	16	0	6.6	14.6	0	11.3	9.9	9.6	9.5	5.3	0	15.221	14.2618	14.6386	8.80511	4.55412
3	6	5	6Rtop5	R	top	9.9	9.6	9.5	5.3	0	6.6	14.6	0	11.3	9.4	16	10.2	0.8	0	4.31856	5.99083	10.0449	6.4195	8.80511
3	6	5	6Rbottom5	R	bottom	9.5	5.3	9.9	9.6	0	6.6	14.6	0	11.3	9.4	16	10.2	0.8	0	4.31856	9.74166	11.2361	10.7005	4.55412
3	6	6	6Bleft6	B	left	4.4	0.1	8.3	0.3	0	0.9	12.8	3.9	14.5	1.1	1.4	9.2	8.1	0	3.90512	13.1735	14.4087	3.54683	9.32952
3	6	6	6Bright6	B	right	8.3	0.3	4.4	0.1	0	0.9	12.8	3.9	14.5	1.1	1.4	9.2	8.1	0	3.90512	14.5262	14.8661	7.28354	7.85175
3	6	6	6Gleft6	G	left	0.9	12.8	3.9	14.5	0	4.4	0.1	8.3	0.3	1.1	1.4	9.2	8.1	0	3.44819	13.1735	14.5262	11.4018	9.53834
3	6	6	6Gright6	G	right	3.9	14.5	0.9	12.8	0	4.4	0.1	8.3	0.3	1.1	1.4	9.2	8.1	0	3.44819	14.4087	14.8661	13.3959	8.30963
3	6	6	6Rleft6	R	left	1.1	1.4	9.2	8.1	0	4.4	0.1	8.3	0.3	0.9	12.8	3.9	14.5	0	10.5119	3.54683	7.28354	11.4018	13.3959
3	6	6	6Rright6	R	right	9.2	8.1	1.1	1.4	0	4.4	0.1	8.3	0.3	0.9	12.8	3.9	14.5	0	10.5119	9.32952	7.85175	9.53834	8.30963
3	6	7	6Bleft7	B	left	4.1	16.2	6.1	16.1	0	4.4	8.4	5.2	10.4	0.2	11.1	1.7	1.8	0	2.0025	7.80577	5.90339	6.42028	14.5986
3	6	7	6Bright7	B	right	6.1	16.1	4.1	16.2	0	4.4	8.4	5.2	10.4	0.2	11.1	1.7	1.8	0	2.0025	7.88543	5.77062	7.73369	14.9616
3	6	7	6Gleft7	G	left	4.4	8.4	5.2	10.4	0	4.1	16.2	6.1	16.1	0.2	11.1	1.7	1.8	0	2.15407	7.80577	7.88543	4.993	7.13092
3	6	7	6Gright7	G	right	5.2	10.4	4.4	8.4	0	4.1	16.2	6.1	16.1	0.2	11.1	1.7	1.8	0	2.15407	5.90339	5.77062	5.04876	9.28493
3	6	7	6Rtop7	R	top	0.2	11.1	1.7	1.8	0	4.1	16.2	6.1	16.1	4.4	8.4	5.2	10.4	0	9.42019	6.42028	7.73369	4.993	5.04876
3	6	7	6Rbottom7	R	bottom	1.7	1.8	0.2	11.1	0	4.1	16.2	6.1	16.1	4.4	8.4	5.2	10.4	0	9.42019	14.5986	14.9616	7.13092	9.28493
3	6	8	6Btop8	B	top	0.2	10.7	1.4	1.6	0	1.7	11.5	4.9	1.2	4.2	9.1	10.8	5.8	1	9.17878	1.7	10.5991	4.30813	11.6778
3	6	8	6Bbottom8	B	bottom	1.4	1.6	0.2	10.7	0	1.7	11.5	4.9	1.2	4.2	9.1	10.8	5.8	0	9.17878	9.90454	3.52278	8.00562	10.2956
3	6	8	6Gtop8	G	top	1.7	11.5	4.9	1.2	0	0.2	10.7	1.4	1.6	4.2	9.1	10.8	5.8	1	10.7856	1.7	9.90454	3.46554	10.7378
3	6	8	6Gbottom8	G	bottom	4.9	1.2	1.7	11.5	0	0.2	10.7	1.4	1.6	4.2	9.1	10.8	5.8	0	10.7856	10.5991	3.52278	7.93095	7.48131
3	6	8	6Rleft8	R	left	4.2	9.1	10.8	5.8	0	0.2	10.7	1.4	1.6	1.7	11.5	4.9	1.2	0	7.37902	4.30813	8.00562	3.46554	7.93095
3	6	8	6Rright8	R	right	10.8	5.8	4.2	9.1	0	0.2	10.7	1.4	1.6	1.7	11.5	4.9	1.2	0	7.37902	11.6778	10.2956	10.7378	7.48131
3	6	9	6Bbottom9	B	bottom	11	6	9.2	8.8	0	4	2.7	0.5	11.2	10.1	5.6	2.6	1.5	1	3.32866	7.73886	11.7171	0.984886	9.52943
3	6	9	6Btop9	B	top	9.2	8.8	11	6	0	4	2.7	0.5	11.2	10.1	5.6	2.6	1.5	0	3.32866	8.01561	9.02497	3.32415	9.84124
3	6	9	6Gbottom9	G	bottom	4	2.7	0.5	11.2	0	11	6	9.2	8.8	10.1	5.6	2.6	1.5	1	9.19239	7.73886	8.01561	6.75426	1.84391
3	6	9	6Gleft9	G	left	0.5	11.2	4	2.7	0	11	6	9.2	8.8	10.1	5.6	2.6	1.5	0	9.19239	11.7171	9.02497	11.114	9.92472
3	6	9	6Rright9	R	right	10.1	5.6	2.6	1.5	0	11	6	9.2	8.8	4	2.7	0.5	11.2	1	8.54751	0.984886	3.32415	6.75426	11.114
3	6	9	6Rleft9	R	left	2.6	1.5	10.1	5.6	0	11	6	9.2	8.8	4	2.7	0.5	11.2	1	8.54751	9.52943	9.84124	1.84391	9.92472
3	6	10	6Btop10	B	top	9.5	16	10.7	9.4	0	0	6	10.6	14.7	2.9	5.3	1	1.4	0	6.7082	13.7931	1.70294	12.5718	16.8941
3	6	10	6Bright10	B	right	10.7	9.4	9.5	16	0	0	6	10.6	14.7	2.9	5.3	1	1.4	0	6.7082	11.2272	5.30094	8.81192	12.5734
3	6	10	6Gleft10	G	left	0	6	10.6	14.7	0	9.5	16	10.7	9.4	2.9	5.3	1	1.4	0	13.7131	13.7931	11.2272	2.98329	4.70744
3	6	10	6Gright10	G	right	10.6	14.7	0	6	0	9.5	16	10.7	9.4	2.9	5.3	1	1.4	0	13.7131	1.70294	5.30094	12.1511	16.4027
3	6	10	6Rright10	R	right	2.9	5.3	1	1.4	0	9.5	16	10.7	9.4	0	6	10.6	14.7	0	4.3382	12.5718	8.81192	2.98329	12.1511
3	6	10	6Rleft10	R	left	1	1.4	2.9	5.3	0	9.5	16	10.7	9.4	0	6	10.6	14.7	0	4.3382	16.8941	12.5734	4.70744	16.4027
3	6	11	6Bright11	B	right	4.6	15.6	0.5	15.5	0	9.3	7.1	1.9	14.8	2	1.5	10.5	9.4	0	4.10122	9.71288	2.81603	14.3377	8.55862
3	6	11	6Bleft11	B	left	0.5	15.5	4.6	15.6	0	9.3	7.1	1.9	14.8	2	1.5	10.5	9.4	0	4.10122	12.1655	1.56525	14.0801	11.7137
3	6	11	6Gright11	G	right	9.3	7.1	1.9	14.8	0	4.6	15.6	0.5	15.5	2	1.5	10.5	9.4	0	10.6794	9.71288	12.1655	9.20054	2.59422
3	6	11	6Gleft11	G	left	1.9	14.8	9.3	7.1	0	4.6	15.6	0.5	15.5	2	1.5	10.5	9.4	0	10.6794	2.81603	1.56525	13.3004	10.1548
3	6	11	6Rleft11	R	left	2	1.5	10.5	9.4	0	4.6	15.6	0.5	15.5	9.3	7.1	1.9	14.8	0	11.6043	14.3377	14.0801	9.20054	13.3004
3	6	11	6Rright11	R	right	10.5	9.4	2	1.5	0	4.6	15.6	0.5	15.5	9.3	7.1	1.9	14.8	0	11.6043	8.55862	11.7137	2.59422	10.1548
3	6	12	6Bleft12	B	left	0	10.8	1	12	1	2.5	5.8	7.5	15	3.3	9.5	10.2	5.8	0	1.56205	5.59017	8.59593	3.54683	11.3596
3	6	12	6Bright12	B	right	1	12	0	10.8	1	2.5	5.8	7.5	15	3.3	9.5	10.2	5.8	0	1.56205	6.37887	7.15891	3.39706	11.0941
3	6	12	6Gbottom12	G	bottom	2.5	5.8	7.5	15	0	0	10.8	1	12	3.3	9.5	10.2	5.8	0	10.4709	5.59017	6.37887	3.7855	7.7
3	6	12	6Gtop12	G	top	7.5	15	2.5	5.8	0	0	10.8	1	12	3.3	9.5	10.2	5.8	0	10.4709	8.59593	7.15891	6.92026	9.58801
3	6	12	6Rleft12	R	left	3.3	9.5	10.2	5.8	0	0	10.8	1	12	2.5	5.8	7.5	15	0	7.82943	3.54683	3.39706	3.7855	6.92026
3	6	12	6Rright12	R	right	10.2	5.8	3.3	9.5	0	0	10.8	1	12	2.5	5.8	7.5	15	0	7.82943	11.3596	11.0941	7.7	9.58801
3	6	13	6Bleft13	B	left	0.2	5	2.9	2	0	0	9	1.2	7.3	10	5.9	4	16.2	0	4.03609	4.005	2.50799	9.84124	11.8271
3	6	13	6Bright13	B	right	2.9	2	0.2	5	0	0	9	1.2	7.3	10	5.9	4	16.2	0	4.03609	7.57694	5.56597	8.10062	14.2425
3	6	13	6Gleft13	G	left	0	9	1.2	7.3	1	0.2	5	2.9	2	10	5.9	4	16.2	0	2.08087	4.005	7.57694	10.4695	8.2365
3	6	13	6Gright13	G	right	1.2	7.3	0	9	1	0.2	5	2.9	2	10	5.9	4	16.2	0	2.08087	2.50799	5.56597	8.91067	9.33006
3	6	13	6Rbottom13	R	bottom	10	5.9	4	16.2	0	0.2	5	2.9	2	0	9	1.2	7.3	0	11.9202	9.84124	8.10062	10.4695	8.91067
3	6	13	6Rtop13	R	top	4	16.2	10	5.9	0	0.2	5	2.9	2	0	9	1.2	7.3	0	11.9202	11.8271	14.2425	8.2365	9.33006
3	6	14	6Bbottom14	B	bottom	6	1	8.7	8.8	0	0	8.5	3.3	10.6	7	11.5	11.2	5.6	0	8.25409	9.60469	9.97246	10.5475	6.94262
3	6	14	6Btop14	B	top	8.7	8.8	6	1	0	0	8.5	3.3	10.6	7	11.5	11.2	5.6	0	8.25409	8.70517	5.6921	3.19061	4.06079
3	6	14	6Gleft14	G	left	0	8.5	3.3	10.6	0	6	1	8.7	8.8	7	11.5	11.2	5.6	0	3.91152	9.60469	8.70517	7.61577	11.5694
3	6	14	6Gright14	G	right	3.3	10.6	0	8.5	0	6	1	8.7	8.8	7	11.5	11.2	5.6	0	3.91152	9.97246	5.6921	3.80789	9.34933
3	6	14	6Rleft14	R	left	7	11.5	11.2	5.6	0	6	1	8.7	8.8	0	8.5	3.3	10.6	0	7.24224	10.5475	3.19061	7.61577	3.80789
3	6	14	6Rright14	R	right	11.2	5.6	7	11.5	0	6	1	8.7	8.8	0	8.5	3.3	10.6	0	7.24224	6.94262	4.06079	11.5694	9.34933
3	7	1	7Bleft1	B	left	2.3	11	2.5	13.5	1	10.8	10.9	11.2	7	10	3	11.2	4.3	0	2.50799	8.50059	9.75756	11.1036	11.14
3	7	1	7Bright1	B	right	2.5	13.5	2.3	11	1	10.8	10.9	11.2	7	10	3	11.2	4.3	0	2.50799	8.6977	10.86	12.9035	12.6621
3	7	1	7Gleft1	G	left	10.8	10.9	11.2	7	1	2.3	11	2.5	13.5	10	3	11.2	4.3	0	3.92046	8.50059	8.6977	7.9404	6.61211
3	7	1	7Gright1	G	right	11.2	7	10.8	10.9	1	2.3	11	2.5	13.5	10	3	11.2	4.3	0	3.92046	9.75756	10.86	4.17612	2.7
3	7	1	7Rleft1	R	left	10	3	11.2	4.3	1	2.3	11	2.5	13.5	10.8	10.9	11.2	7	0	1.76918	11.1036	12.9035	7.9404	4.17612
3	7	1	7Rright1	R	right	11.2	4.3	10	3	1	2.3	11	2.5	13.5	10.8	10.9	11.2	7	0	1.76918	11.14	12.6621	6.61211	2.7
3	7	2	7Bbottom2	B	bottom	3	15.2	1.5	16.3	0	9	2	11	2	1.5	2	2	4.2	0	1.86011	14.4997	15.435	13.285	11.0454
3	7	2	7Btop2	B	top	1.5	16.3	3	15.2	0	9	2	11	2	1.5	2	2	4.2	0	1.86011	16.1474	17.168	14.3	12.1103
3	7	2	7Gleft2	G	left	9	2	11	2	0	3	15.2	1.5	16.3	1.5	2	2	4.2	0	2	14.4997	16.1474	7.5	7.33757
3	7	2	7Gright2	G	right	11	2	9	2	0	3	15.2	1.5	16.3	1.5	2	2	4.2	0	2	15.435	17.168	9.5	9.26499
3	7	2	7Rleft2	R	left	1.5	2	2	4.2	1	3	15.2	1.5	16.3	9	2	11	2	0	2.2561	13.285	14.3	7.5	9.5
3	7	2	7Rright2	R	right	2	4.2	1.5	2	1	3	15.2	1.5	16.3	9	2	11	2	0	2.2561	11.0454	12.1103	7.33757	9.26499
3	7	3	7Btop3	B	top	2.4	16.1	1	12.5	0	9	2.8	10.5	1.7	2.8	1.5	8	12.8	0	3.86264	14.8476	16.5218	14.6055	6.5
3	7	3	7Bbottom3	B	bottom	1	12.5	2.4	16.1	0	9	2.8	10.5	1.7	2.8	1.5	8	12.8	0	3.86264	12.5734	14.3837	11.1463	7.00643
3	7	3	7Gleft3	G	left	9	2.8	10.5	1.7	0	2.4	16.1	1	12.5	2.8	1.5	8	12.8	0	1.86011	14.8476	12.5734	6.33482	10.0499
3	7	3	7Gright3	G	right	10.5	1.7	9	2.8	0	2.4	16.1	1	12.5	2.8	1.5	8	12.8	0	1.86011	16.5218	14.3837	7.7026	11.378
3	7	3	7Rleft3	R	left	2.8	1.5	8	12.8	0	2.4	16.1	1	12.5	9	2.8	10.5	1.7	0	12.4391	14.6055	11.1463	6.33482	7.7026
3	7	3	7Rright3	R	right	8	12.8	2.8	1.5	0	2.4	16.1	1	12.5	9	2.8	10.5	1.7	0	12.4391	6.5	7.00643	10.0499	11.378
3	7	4	7Bleft4	B	left	2.3	13.9	4.5	14.5	0	11.2	5	11.2	6.5	10.4	0	9.6	2.5	0	2.28035	12.5865	11.5745	16.0879	13.537
3	7	4	7Bright4	B	right	4.5	14.5	2.3	13.9	0	11.2	5	11.2	6.5	10.4	0	9.6	2.5	0	2.28035	11.625	10.435	15.6544	13.0388
3	7	4	7Gbottom4	G	bottom	11.2	5	11.2	6.5	0	2.3	13.9	4.5	14.5	10.4	0	9.6	2.5	1	1.5	12.5865	11.625	5.0636	2.96816
3	7	4	7Gtop4	G	top	11.2	6.5	11.2	5	0	2.3	13.9	4.5	14.5	10.4	0	9.6	2.5	0	1.5	11.5745	10.435	6.54905	4.30813
3	7	4	7Rbottom4	R	bottom	10.4	0	9.6	2.5	0	2.3	13.9	4.5	14.5	11.2	5	11.2	6.5	0	2.62488	16.0879	15.6544	5.0636	6.54905
3	7	4	7Rtop4	R	top	9.6	2.5	10.4	0	0	2.3	13.9	4.5	14.5	11.2	5	11.2	6.5	1	2.62488	13.537	13.0388	2.96816	4.30813
3	7	5	7Btop5	B	top	3.6	16.2	2.5	15.5	1	3.2	2.5	10.2	0.8	0.5	5	11	6.5	0	1.30384	13.7058	16.7547	11.6211	12.2004
3	7	5	7Bbottom5	B	bottom	2.5	15.5	3.6	16.2	1	3.2	2.5	10.2	0.8	0.5	5	11	6.5	0	1.30384	13.0188	16.5946	10.6888	12.3794
3	7	5	7Gleft5	G	left	3.2	2.5	10.2	0.8	0	3.6	16.2	2.5	15.5	0.5	5	11	6.5	0	7.20347	13.7058	13.0188	3.67967	8.76584
3	7	5	7Gright5	G	right	10.2	0.8	3.2	2.5	0	3.6	16.2	2.5	15.5	0.5	5	11	6.5	0	7.20347	16.7547	16.5946	10.5702	5.75587
3	7	5	7Rleft5	R	left	0.5	5	11	6.5	0	3.6	16.2	2.5	15.5	3.2	2.5	10.2	0.8	0	10.6066	11.6211	10.6888	3.67967	10.5702
3	7	5	7Rright5	R	right	11	6.5	0.5	5	0	3.6	16.2	2.5	15.5	3.2	2.5	10.2	0.8	0	10.6066	12.2004	12.3794	8.76584	5.75587
3	7	6	7Btop6	B	top	2.2	16.1	11.1	4.1	0	10.9	10.3	11	9.8	4.3	9.4	11.2	8.2	0	14.9402	10.4561	10.8227	7.0214	11.9754
3	7	6	7Bbottom6	B	bottom	11.1	4.1	2.2	16.1	0	10.9	10.3	11	9.8	4.3	9.4	11.2	8.2	0	14.9402	6.20322	5.70088	8.62148	4.10122
3	7	6	7Gleft6	G	left	10.9	10.3	11	9.8	1	2.2	16.1	11.1	4.1	4.3	9.4	11.2	8.2	0	0.509902	10.4561	6.20322	6.66108	2.12132
3	7	6	7Gright6	G	right	11	9.8	10.9	10.3	1	2.2	16.1	11.1	4.1	4.3	9.4	11.2	8.2	1	0.509902	10.8227	5.70088	6.71193	1.61245
3	7	6	7Rleft6	R	left	4.3	9.4	11.2	8.2	0	2.2	16.1	11.1	4.1	10.9	10.3	11	9.8	0	7.00357	7.0214	8.62148	6.66108	6.71193
3	7	6	7Rright6	R	right	11.2	8.2	4.3	9.4	0	2.2	16.1	11.1	4.1	10.9	10.3	11	9.8	1	7.00357	11.9754	4.10122	2.12132	1.61245
3	7	7	7Bleft7	B	left	1.1	14.4	10.6	5	0	8.4	1.1	9.2	1	0.9	9.4	2.8	1.2	0	13.3645	15.1717	15.6579	5.004	13.309
3	7	7	7Bright7	B	right	10.6	5	1.1	14.4	0	8.4	1.1	9.2	1	0.9	9.4	2.8	1.2	1	13.3645	4.47772	4.23792	10.6513	8.6764
3	7	7	7Gleft7	G	left	8.4	1.1	9.2	1	0	1.1	14.4	10.6	5	0.9	9.4	2.8	1.2	1	0.806226	15.1717	4.47772	11.1866	5.60089
3	7	7	7Gright7	G	right	9.2	1	8.4	1.1	0	1.1	14.4	10.6	5	0.9	9.4	2.8	1.2	1	0.806226	15.6579	4.23792	11.8089	6.40312
3	7	7	7Rbottom7	R	bottom	0.9	9.4	2.8	1.2	0	1.1	14.4	10.6	5	8.4	1.1	9.2	1	0	8.41724	5.004	10.6513	11.1866	11.8089
3	7	7	7Rtop7	R	top	2.8	1.2	0.9	9.4	0	1.1	14.4	10.6	5	8.4	1.1	9.2	1	0	8.41724	13.309	8.6764	5.60089	6.40312
3	7	8	7Bleft8	B	left	2.6	1.9	10.9	2.9	1	9.5	0.9	10.1	0.9	0.5	6.7	2.5	3.5	1	8.36002	6.97209	7.56637	5.23927	1.60312
3	7	8	7Bright8	B	right	10.9	2.9	2.6	1.9	1	9.5	0.9	10.1	0.9	0.5	6.7	2.5	3.5	0	8.36002	2.44131	2.15407	11.0725	8.4214
3	7	8	7Gleft8	G	left	9.5	0.9	10.1	0.9	0	2.6	1.9	10.9	2.9	0.5	6.7	2.5	3.5	0	0.6	6.97209	2.44131	10.707	7.46726
3	7	8	7Gright8	G	right	10.1	0.9	9.5	0.9	0	2.6	1.9	10.9	2.9	0.5	6.7	2.5	3.5	1	0.6	7.56637	2.15407	11.2161	8.03243
3	7	8	7Rleft8	R	left	0.5	6.7	2.5	3.5	0	2.6	1.9	10.9	2.9	9.5	0.9	10.1	0.9	0	3.77359	5.23927	11.0725	10.707	11.2161
3	7	8	7Rright8	R	right	2.5	3.5	0.5	6.7	0	2.6	1.9	10.9	2.9	9.5	0.9	10.1	0.9	0	3.77359	1.60312	8.4214	7.46726	8.03243
3	7	9	7Bbottom9	B	bottom	9.2	1.9	8.6	7	0	9.5	4	10.5	4.8	8.7	4.5	11	4.9	1	5.13517	2.12132	3.17805	2.64764	3.49857
3	7	9	7Btop9	B	top	8.6	7	9.2	1.9	0	9.5	4	10.5	4.8	8.7	4.5	11	4.9	1	5.13517	3.13209	2.90689	2.502	3.18904
3	7	9	7Gbottom9	G	bottom	9.5	4	10.5	4.8	0	9.2	1.9	8.6	7	8.7	4.5	11	4.9	1	1.28062	2.12132	3.13209	0.943398	1.74929
3	7	9	7Gtop9	G	top	10.5	4.8	9.5	4	0	9.2	1.9	8.6	7	8.7	4.5	11	4.9	1	1.28062	3.17805	2.90689	1.82483	0.509902
3	7	9	7Rleft9	R	left	8.7	4.5	11	4.9	0	9.2	1.9	8.6	7	9.5	4	10.5	4.8	1	2.33452	2.64764	2.502	0.943398	1.82483
3	7	9	7Rright9	R	right	11	4.9	8.7	4.5	0	9.2	1.9	8.6	7	9.5	4	10.5	4.8	1	2.33452	3.49857	3.18904	1.74929	0.509902
3	7	10	7Bleft10	B	left	0.5	3.5	7.5	0.3	0	2	5.3	11	4.8	1.5	4	2.8	7.5	1	7.69675	2.34307	10.5802	1.11803	4.61411
3	7	10	7Bright10	B	right	7.5	0.3	0.5	3.5	0	2	5.3	11	4.8	1.5	4	2.8	7.5	0	7.69675	7.43303	5.70088	7.04911	8.59826
3	7	10	7Gleft10	G	left	2	5.3	11	4.8	0	0.5	3.5	7.5	0.3	1.5	4	2.8	7.5	1	9.01388	2.34307	7.43303	1.39284	2.34094
3	7	10	7Gright10	G	right	11	4.8	2	5.3	0	0.5	3.5	7.5	0.3	1.5	4	2.8	7.5	0	9.01388	10.5802	5.70088	9.53362	8.63308
3	7	10	7Rleft10	R	left	1.5	4	2.8	7.5	0	0.5	3.5	7.5	0.3	2	5.3	11	4.8	1	3.73363	1.11803	7.04911	1.39284	9.53362
3	7	10	7Rright10	R	right	2.8	7.5	1.5	4	0	0.5	3.5	7.5	0.3	2	5.3	11	4.8	0	3.73363	4.61411	8.59826	2.34094	8.63308
3	7	11	7Bbottom11	B	bottom	7.3	0	11.2	6.2	0	8.7	2	9.5	1.6	2.8	1.5	11	4	0	7.32462	2.44131	2.72029	4.74342	5.44885
3	7	11	7Btop11	B	top	11.2	6.2	7.3	0	0	8.7	2	9.5	1.6	2.8	1.5	11	4	0	7.32462	4.88774	4.90408	9.62549	2.20907
3	7	11	7Gbottom11	G	bottom	8.7	2	9.5	1.6	0	7.3	0	11.2	6.2	2.8	1.5	11	4	0	0.894427	2.44131	4.88774	5.92115	3.04795
3	7	11	7Gtop11	G	top	9.5	1.6	8.7	2	0	7.3	0	11.2	6.2	2.8	1.5	11	4	1	0.894427	2.72029	4.90408	6.70075	2.83019
3	7	11	7Rleft11	R	left	2.8	1.5	11	4	0	7.3	0	11.2	6.2	8.7	2	9.5	1.6	0	8.57263	4.74342	9.62549	5.92115	6.70075
3	7	11	7Rright11	R	right	11	4	2.8	1.5	0	7.3	0	11.2	6.2	8.7	2	9.5	1.6	1	8.57263	5.44885	2.20907	3.04795	2.83019
3	7	12	7Bleft12	B	left	0.5	5.1	11.2	6	0	8.8	6.3	9.2	4	10	2	11	2.3	0	10.7378	8.3863	8.76926	9.993	10.8669
3	7	12	7Bright12	B	right	11.2	6	0.5	5.1	0	8.8	6.3	9.2	4	10	2	11	2.3	0	10.7378	2.41868	2.82843	4.17612	3.7054
3	7	12	7Gleft12	G	left	8.8	6.3	9.2	4	1	0.5	5.1	11.2	6	10	2	11	2.3	0	2.33452	8.3863	2.41868	4.4643	4.56508
3	7	12	7Gright12	G	right	9.2	4	8.8	6.3	1	0.5	5.1	11.2	6	10	2	11	2.3	0	2.33452	8.76926	2.82843	2.15407	2.47588
3	7	12	7Rleft12	R	left	10	2	11	2.3	1	0.5	5.1	11.2	6	8.8	6.3	9.2	4	0	1.04403	9.993	4.17612	4.4643	2.15407
3	7	12	7Rright12	R	right	11	2.3	10	2	1	0.5	5.1	11.2	6	8.8	6.3	9.2	4	0	1.04403	10.8669	3.7054	4.56508	2.47588
3	7	13	7Bbottom13	B	bottom	8	7.3	8.8	8.8	0	5.8	5.5	11.2	6.2	9	0.7	11.2	3	0	1.7	2.84253	3.38378	6.67533	5.36004
3	7	13	7Btop13	B	top	8.8	8.8	8	7.3	0	5.8	5.5	11.2	6.2	9	0.7	11.2	3	0	1.7	4.45982	3.53836	8.10247	6.27694
3	7	13	7Gleft13	G	left	5.8	5.5	11.2	6.2	0	8	7.3	8.8	8.8	9	0.7	11.2	3	0	5.44518	2.84253	4.45982	5.76888	5.95063
3	7	13	7Gright13	G	right	11.2	6.2	5.8	5.5	0	8	7.3	8.8	8.8	9	0.7	11.2	3	0	5.44518	3.38378	3.53836	5.92368	3.2
3	7	13	7Rleft13	R	left	9	0.7	11.2	3	0	8	7.3	8.8	8.8	5.8	5.5	11.2	6.2	0	3.18277	6.67533	8.10247	5.76888	5.92368
3	7	13	7Rright13	R	right	11.2	3	9	0.7	0	8	7.3	8.8	8.8	5.8	5.5	11.2	6.2	0	3.18277	5.36004	6.27694	5.95063	3.2
3	7	14	7Bbottom14	B	bottom	6.5	3.5	2.5	16.2	0	9.5	1.5	10.8	5.8	9	0.2	11.2	7.1	1	13.315	3.60555	4.87647	4.14005	5.9203
3	7	14	7Btop14	B	top	2.5	16.2	6.5	3.5	0	9.5	1.5	10.8	5.8	9	0.2	11.2	7.1	0	13.315	16.2816	13.306	17.2699	12.5897
3	7	14	7Gbottom14	G	bottom	9.5	1.5	10.8	5.8	0	6.5	3.5	2.5	16.2	9	0.2	11.2	7.1	1	4.49222	3.60555	16.2816	1.39284	5.85235
3	7	14	7Gtop14	G	top	10.8	5.8	9.5	1.5	0	6.5	3.5	2.5	16.2	9	0.2	11.2	7.1	0	4.49222	4.87647	13.306	5.88218	1.36015
3	7	14	7Rbottom14	R	bottom	9	0.2	11.2	7.1	0	6.5	3.5	2.5	16.2	9.5	1.5	10.8	5.8	1	7.24224	4.14005	17.2699	1.39284	5.88218
3	7	14	7Rtop14	R	top	11.2	7.1	9	0.2	0	6.5	3.5	2.5	16.2	9.5	1.5	10.8	5.8	0	7.24224	5.9203	12.5897	5.85235	1.36015
3	8	1	8Btop1	B	top	8.4	16.2	9.4	0.1	0	1	12	.	.	5	1.9	10.8	5.3	0	16.131	8.50882	#VALUE!	14.6986	11.1611
3	8	1	8Bbottom1	B	bottom	9.4	0.1	8.4	16.2	0	1	12	.	.	5	1.9	10.8	5.3	0	16.131	14.5661	#VALUE!	4.75395	5.38516
3	8	1	8Genige1	G	enige	1	12	.	.	0	8.4	16.2	9.4	0.1	5	1.9	10.8	5.3	0	#VALUE!	8.50882	14.5661	10.8632	11.8714
3	8	1	8G1	G		.	.
3	8	1	8Rleft1	R	left	5	1.9	10.8	5.3	0	8.4	16.2	9.4	0.1	1	12	.	.	0	6.72309	14.6986	4.75395	10.8632	#VALUE!
3	8	1	8Rright1	R	right	10.8	5.3	5	1.9	0	8.4	16.2	9.4	0.1	1	12	.	.	0	6.72309	11.1611	5.38516	11.8714	#VALUE!
3	8	2	8Bbottom2	B	bottom	9	0	11	9.8	0	9.8	1	.	.	0.8	3.2	2	4.5	0	10.002	1.28062	#VALUE!	8.80227	8.32166
3	8	2	8Btop2	B	top	11	9.8	9	0	0	9.8	1	.	.	0.8	3.2	2	4.5	0	10.002	8.88144	#VALUE!	12.1491	10.4446
3	8	2	8Genige2	G	enige	9.8	1	.	.	0	9	0	11	9.8	0.8	3.2	2	4.5	0	#VALUE!	1.28062	8.88144	9.26499	8.54927
3	8	2	8G2	G		.	.
3	8	2	8Rbottom2	R	bottom	0.8	3.2	2	4.5	0	9	0	11	9.8	9.8	1	.	.	0	1.76918	8.80227	12.1491	9.26499	#VALUE!
3	8	2	8Rtop2	R	top	2	4.5	0.8	3.2	0	9	0	11	9.8	9.8	1	.	.	0	1.76918	8.32166	10.4446	8.54927	#VALUE!
3	8	3	8Bbottom3	B	bottom	9.4	0	4.8	4	0	9.4	1.3	.	.	6.3	3.6	6.5	16.2	0	6.0959	1.3	#VALUE!	4.75079	16.4575
3	8	3	8Btop3	B	top	4.8	4	9.4	0	0	9.4	1.3	.	.	6.3	3.6	6.5	16.2	0	6.0959	5.33385	#VALUE!	1.55242	12.3179
3	8	3	8Genige3	G	enige	9.4	1.3	.	.	0	9.4	0	4.8	4	6.3	3.6	6.5	16.2	0	#VALUE!	1.3	5.33385	3.86005	15.1796
3	8	3	8G3	G		.	.
3	8	3	8Rbottom3	R	bottom	6.3	3.6	6.5	16.2	0	9.4	0	4.8	4	9.4	1.3	.	.	0	12.6016	4.75079	1.55242	3.86005	#VALUE!
3	8	3	8Rtop3	R	top	6.5	16.2	6.3	3.6	0	9.4	0	4.8	4	9.4	1.3	.	.	0	12.6016	16.4575	12.3179	15.1796	#VALUE!
3	8	4	8Btop4	B	top	8.2	8.8	9.4	0.2	0	.	.	0.2	5.1	10.2	9.7	10.3	5.5	0	8.68332	#VALUE!	8.81419	2.19317	3.91152
3	8	4	8Bbottom4	B	bottom	9.4	0.2	8.2	8.8	0	.	.	0.2	5.1	10.2	9.7	10.3	5.5	0	8.68332	#VALUE!	10.4235	9.53362	5.37587
3	8	4	8G4	G		.	.
3	8	4	8Genige4	G	enige	0.2	5.1	.	.	0	8.2	8.8	9.4	0.2	10.2	9.7	10.3	5.5	0	#VALUE!	8.81419	10.4235	11.0073	10.1079
3	8	4	8Rtop4	R	top	10.2	9.7	10.3	5.5	0	8.2	8.8	9.4	0.2	.	.	0.2	5.1	0	4.20119	2.19317	9.53362	#VALUE!	11.0073
3	8	4	8Rbottom4	R	bottom	10.3	5.5	10.2	9.7	0	8.2	8.8	9.4	0.2	.	.	0.2	5.1	0	4.20119	3.91152	5.37587	#VALUE!	10.1079
3	8	5	8Btop5	B	top	10.2	9.9	1.2	9	0	.	.	0.8	9.9	0.2	13	10.7	7.2	1	9.04489	#VALUE!	9.4	10.4695	2.74591
3	8	5	8Bbottom5	B	bottom	1.2	9	10.2	9.9	0	.	.	0.8	9.9	0.2	13	10.7	7.2	1	9.04489	#VALUE!	0.984886	4.12311	9.66902
3	8	5	8G5	G		.	.
3	8	5	8Genige5	G	enige	0.8	9.9	.	.	0	10.2	9.9	1.2	9	0.2	13	10.7	7.2	1	#VALUE!	9.4	0.984886	3.15753	10.2616
3	8	5	8Rleft5	R	left	0.2	13	10.7	7.2	0	10.2	9.9	1.2	9	.	.	0.8	9.9	0	11.9954	10.4695	4.12311	#VALUE!	3.15753
3	8	5	8Rright5	R	right	10.7	7.2	0.2	13	0	10.2	9.9	1.2	9	.	.	0.8	9.9	1	11.9954	2.74591	9.66902	#VALUE!	10.2616
3	8	6	8Bleft6	B	left	3.3	1.7	10.1	0.7	0	.	.	1.8	3.1	10.6	12.1	10.2	6.9	0	6.87314	#VALUE!	2.05183	12.7063	8.64002
3	8	6	8Bright6	B	right	10.1	0.7	3.3	1.7	0	.	.	1.8	3.1	10.6	12.1	10.2	6.9	0	6.87314	#VALUE!	8.64002	11.411	6.20081
3	8	6	8G6	G		.	.
3	8	6	8Genige6	G	enige	1.8	3.1	.	.	0	3.3	1.7	10.1	0.7	10.6	12.1	10.2	6.9	0	#VALUE!	2.05183	8.64002	12.5873	9.21954
3	8	6	8Rtop6	R	top	10.6	12.1	10.2	6.9	0	3.3	1.7	10.1	0.7	.	.	1.8	3.1	0	5.21536	12.7063	11.411	#VALUE!	12.5873
3	8	6	8Rbottom6	R	bottom	10.2	6.9	10.6	12.1	0	3.3	1.7	10.1	0.7	.	.	1.8	3.1	0	5.21536	8.64002	6.20081	#VALUE!	9.21954
3	8	7	8Btop7	B	top	0.3	12.7	0.2	5.3	0	.	.	0.6	3.1	4.2	2.2	10.2	0.2	0	7.40068	#VALUE!	9.60469	11.2009	15.9455
3	8	7	8Bbottom7	B	bottom	0.2	5.3	0.3	12.7	0	.	.	0.6	3.1	4.2	2.2	10.2	0.2	1	7.40068	#VALUE!	2.23607	5.06063	11.2254
3	8	7	8G7	G		.	.
3	8	7	8Genige7	G	enige	0.6	3.1	.	.	0	0.3	12.7	0.2	5.3	4.2	2.2	10.2	0.2	1	#VALUE!	9.60469	2.23607	3.7108	10.0285
3	8	7	8Rleft7	R	left	4.2	2.2	10.2	0.2	0	0.3	12.7	0.2	5.3	.	.	0.6	3.1	0	6.32456	11.2009	5.06063	#VALUE!	3.7108
3	8	7	8Rright7	R	right	10.2	0.2	4.2	2.2	0	0.3	12.7	0.2	5.3	.	.	0.6	3.1	0	6.32456	15.9455	11.2254	#VALUE!	10.0285
3	8	8	8Btop8	B	top	10.1	11	10.5	4.2	0	1.5	2.6	.	.	8.9	7.6	9.3	0.8	0	6.81175	12.0216	#VALUE!	3.60555	10.2313
3	8	8	8Bbottom8	B	bottom	10.5	4.2	10.1	11	0	1.5	2.6	.	.	8.9	7.6	9.3	0.8	1	6.81175	9.14112	#VALUE!	3.75766	3.60555
3	8	8	8Genige8	G	enige	1.5	2.6	.	.	0	10.1	11	10.5	4.2	8.9	7.6	9.3	0.8	0	#VALUE!	12.0216	9.14112	8.93085	8.005
3	8	8	8G8	G		.	.
3	8	8	8Rtop8	R	top	8.9	7.6	9.3	0.8	0	10.1	11	10.5	4.2	1.5	2.6	.	.	1	6.81175	3.60555	3.75766	8.93085	#VALUE!
3	8	8	8Rbottom8	R	bottom	9.3	0.8	8.9	7.6	0	10.1	11	10.5	4.2	1.5	2.6	.	.	0	6.81175	10.2313	3.60555	8.005	#VALUE!
3	8	9	8Btop9	B	top	8.9	3.1	6.9	5.4	0	11	3.7	.	.	9.2	11.5	11.2	9.8	0	3.04795	2.18403	#VALUE!	8.40536	7.08378
3	8	9	8Bbottom9	B	bottom	6.9	5.4	8.9	3.1	0	11	3.7	.	.	9.2	11.5	11.2	9.8	0	3.04795	4.43847	#VALUE!	6.5192	6.15224
3	8	9	8Genige9	G	enige	11	3.7	.	.	0	8.9	3.1	6.9	5.4	9.2	11.5	11.2	9.8	0	#VALUE!	2.18403	4.43847	8.005	6.10328
3	8	9	8G9	G		.	.
3	8	9	8Rleft9	R	left	9.2	11.5	11.2	9.8	0	8.9	3.1	6.9	5.4	11	3.7	.	.	0	2.62488	8.40536	6.5192	8.005	#VALUE!
3	8	9	8Rright9	R	right	11.2	9.8	9.2	11.5	0	8.9	3.1	6.9	5.4	11	3.7	.	.	0	2.62488	7.08378	6.15224	6.10328	#VALUE!
3	8	10	8Bleft10	B	left	1.6	9	5.5	12.1	0	10.5	8.4	.	.	2	9.5	6	9.2	0	4.98197	8.9202	#VALUE!	0.640312	4.40454
3	8	10	8Bright10	B	right	5.5	12.1	1.6	9	0	10.5	8.4	.	.	2	9.5	6	9.2	0	4.98197	6.22013	#VALUE!	4.36005	2.94279
3	8	10	8Genige10	G	enige	10.5	8.4	.	.	0	1.6	9	5.5	12.1	2	9.5	6	9.2	0	#VALUE!	8.9202	6.22013	8.57088	4.57056
3	8	10	8G10	G		.	.
3	8	10	8Rleft10	R	left	2	9.5	6	9.2	0	1.6	9	5.5	12.1	10.5	8.4	.	.	0	4.01123	0.640312	4.36005	8.57088	#VALUE!
3	8	10	8Rright10	R	right	6	9.2	2	9.5	0	1.6	9	5.5	12.1	10.5	8.4	.	.	0	4.01123	4.40454	2.94279	4.57056	#VALUE!
3	8	11	8Bleft11	B	left	0.5	2	9	6.5	0	10.5	6.2	.	.	1.5	1.7	10.8	7.5	0	9.61769	10.8462	#VALUE!	1.04403	11.6765
3	8	11	8Bright11	B	right	9	6.5	0.5	2	0	10.5	6.2	.	.	1.5	1.7	10.8	7.5	0	9.61769	1.52971	#VALUE!	8.90449	2.05913
3	8	11	8Genige11	G	enige	10.5	6.2	.	.	0	0.5	2	9	6.5	1.5	1.7	10.8	7.5	0	#VALUE!	10.8462	1.52971	10.0623	1.33417
3	8	11	8G11	G		.	.
3	8	11	8Rleft11	R	left	1.5	1.7	10.8	7.5	0	0.5	2	9	6.5	10.5	6.2	.	.	0	10.9604	1.04403	8.90449	10.0623	#VALUE!
3	8	11	8Rright11	R	right	10.8	7.5	1.5	1.7	0	0.5	2	9	6.5	10.5	6.2	.	.	0	10.9604	11.6765	2.05913	1.33417	#VALUE!
3	8	12	8Btop12	B	top	0.3	9.5	4.8	0.6	0	2.8	12.8	.	.	5.5	3.6	10.1	8.1	0	9.97296	4.14005	#VALUE!	7.86448	9.89949
3	8	12	8Bbottom12	B	bottom	4.8	0.6	0.3	9.5	0	2.8	12.8	.	.	5.5	3.6	10.1	8.1	0	9.97296	12.3628	#VALUE!	3.08058	9.18368
3	8	12	8Genige12	G	enige	2.8	12.8	.	.	0	0.3	9.5	4.8	0.6	5.5	3.6	10.1	8.1	0	#VALUE!	4.14005	12.3628	9.58801	8.68217
3	8	12	8G12	G		.	.
3	8	12	8Rleft12	R	left	5.5	3.6	10.1	8.1	0	0.3	9.5	4.8	0.6	2.8	12.8	.	.	0	6.43506	7.86448	3.08058	9.58801	#VALUE!
3	8	12	8Rright12	R	right	10.1	8.1	5.5	3.6	0	0.3	9.5	4.8	0.6	2.8	12.8	.	.	0	6.43506	9.89949	9.18368	8.68217	#VALUE!
3	8	13	8Btop13	B	top	4.7	12.3	8.1	8.4	0	.	.	10.1	8.9	8.9	0	10.9	1.4	0	5.17397	#VALUE!	6.38122	12.9973	12.5399
3	8	13	8Bbottom13	B	bottom	8.1	8.4	4.7	12.3	0	.	.	10.1	8.9	8.9	0	10.9	1.4	0	5.17397	#VALUE!	2.06155	8.43801	7.53923
3	8	13	8G.13	G	.	.	.
3	8	13	8Genige13	G	enige	10.1	8.9	.	.	0	4.7	12.3	8.1	8.4	8.9	0	10.9	1.4	0	#VALUE!	6.38122	2.06155	8.98053	7.54255
3	8	13	8Rleft13	R	left	8.9	0	10.9	1.4	0	4.7	12.3	8.1	8.4	.	.	10.1	8.9	0	2.44131	12.9973	8.43801	#VALUE!	8.98053
3	8	13	8Rright13	R	right	10.9	1.4	8.9	0	0	4.7	12.3	8.1	8.4	.	.	10.1	8.9	0	2.44131	12.5399	7.53923	#VALUE!	7.54255
3	8	14	8Bleft14	B	left	2.5	8.7	10.8	8.5	0	10.5	5.8	.	.	9	3	9.9	0	0	8.30241	8.50941	#VALUE!	8.64523	11.4215
[truncated: 3,317 more rows]
