# Supplementary material for: Aggression and Affiliation during Social Conflict in Pigs
Source: PLoS One. 2014 Nov 26;9(11):e113502. doi: 10.1371/journal.pone.0113502 (PMC4245130; doi:10.1371/journal.pone.0113502)
Supplement: Table S2 — Data file by pig (n = 374). (XLSX) [file pone.0113502.s002.xlsx]

## Sheet: Data file by pig_Camerlink_Plos
Batch	Batchpen_regrouping	Pig_no	Pair	Pen_original	Backnumber	IGEg	Housing	Delta_haptoglobine	Weight_W10	Top25_heavy	Bottom25_light	Top25_lesions	Bottom25_lesions	Distance_familiar	Distance_unfamiliar	Relative distance	Bodycontact_fam	Boducontact_unfam	Bodycontact_fam_perc	Bodycontact_unfam_perc	Aggression_proportion	Social_proportion	Aggression received_proportion	Social received_proportion	Inactivity_proportion	Skin lesion_Front_Regroup	Skin lesion_Middle_Regroup	Skin lesion_Rear_Regroup	Skin lesion_Total	Factor1	Factor2	Factor3
2	201	2531	2.1.B	7	6	High	B	-0.19	21	0	1	0	0	105.187	164.446	1.56337	8	5	28.5714	17.8571	6.76e-07	0.0270277	0.00675743	0.00675743	0.655407	29	58	31	118	-0.998508	0.21792	-0.497325
2	201	2475	2.1.B	7	3	High	B	0.07	32	0	0	0	0	105.187	164.446	1.56337	8	5	28.5714	17.8571	6.76e-07	6.76e-07	6.76e-07	0.0405412	0.763515	17	38	6	61	0.903635	-1.83839	-0.10619
2	201	2464	2.1.G	14	3	High	B	0.29	30	0	0	0	1	88.2522	141.929	1.60822	8	8	28.5714	28.5714	0.00675743	0.0135142	6.76e-07	0.0202709	0.635136	11	11	9	31	-0.580499	-0.550908	0.509427
2	201	2288	2.1.G	14	4	High	B	0.04	37	1	0	0	0	88.2522	141.929	1.60822	8	8	28.5714	28.5714	0.0135142	0.0405412	6.76e-07	0.00675743	0.655407	25	86	9	120	-0.201948	0.258432	0.836449
2	201	2519	2.1.R	9	1	High	B	0.22	30	0	0	0	0	117.357	144.31	1.22967	10	7	35.7143	25	6.76e-07	0.0202709	0.00675743	0.0202709	0.682434	21	47	7	75	-0.193072	-0.538456	0.0641818
2	201	2350	2.1.R	9	5	High	B	0.11	38	1	0	0	0	117.357	144.31	1.22967	10	7	35.7143	25	6.76e-07	0.0135142	0.00675743	0.0270277	0.689191	45	106	40	191	1.25723	-0.56136	0.05725
2	202	2319	2.2.B	12	5	Low	B	1.39	34	0	0	0	0	124.423	146.777	1.17966	6	7	23.0769	26.9231	6.76e-07	0.0202709	6.76e-07	0.0337845	0.689191	35	22	16	73	-0.191215	-1.26962	1.98794
2	202	2264	2.2.B	12	2	Low	B	0.25	35	0	0	0	0	124.423	146.777	1.17966	6	7	23.0769	26.9231	0.0135142	0.00675743	0.00675743	0.047298	0.655407	25	39	26	90	0.591995	-0.173603	-0.108407
2	202	2502	2.2.G	5	4	Low	B	0.18	38	1	0	0	0	102.802	131.795	1.28203	4	9	15.3846	34.6154	6.76e-07	0.0540547	6.76e-07	0.0202709	0.641893	28	2	2	32	-1.04443	-1.14387	0.711455
2	202	2374	2.2.G	5	1	Low	B	0.55	37	1	0	0	1	102.802	131.795	1.28203	4	9	15.3846	34.6154	0.00675743	0.0337845	0.0135142	0.0202709	0.641893	10	26	17	53	-0.279849	0.282754	0.636139
2	202	2303	2.2.R	1	6	Low	B	0.99	40	1	0	1	0	93.7115	136.454	1.45611	10	10	38.4615	38.4615	6.76e-07	0.0202709	0.0135142	0.0337845	0.547299	61	21	13	95	0.172311	-0.363679	0.973835
2	202	2493	2.2.R	1	1	Low	B	-0.04	31	0	0	0	0	93.7115	136.454	1.45611	10	10	38.4615	38.4615	0.0135142	0.0405412	6.76e-07	0.0337845	0.574326	31	2	5	38	-1.32144	-0.295353	-0.010329
2	203	2461	2.3.B	16	3	High	E	-0.02	38	1	0	0	0	117.357	142.203	1.21171	4	9	14.2857	32.1429	0.00675743	6.76e-07	0.0135142	0.0337845	0.675677	18	8	0	26	1.25398	-0.816967	-0.315039
2	203	2287	2.3.B	16	4	High	E	0.92	34	0	0	0	1	117.357	142.203	1.21171	4	9	14.2857	32.1429	0.0270277	0.0337845	6.76e-07	6.76e-07	0.662164	2	2	5	9	-0.924945	0.533902	2.48968
2	203	2476	2.3.G	4	3	High	E	-0.86	38	1	0	1	0	154.143	144.096	0.934822	2	4	7.14286	14.2857	0.0135142	0.0135142	6.76e-07	0.0135142	0.554055	89	97	19	205	0.667977	-0.0753644	-0.499747
2	203	2516	2.3.G	4	4	High	E	-0.1	37	1	0	0	1	154.143	144.096	0.934822	2	4	7.14286	14.2857	0.00675743	0.0270277	0.0202709	0.0202709	0.621623	8	21	3	32	0.0349307	-0.0531186	-0.222307
2	203	2363	2.3.R	11	3	High	E	0.29	38	1	0	1	0	147.111	139.62	0.94908	0	6	0	21.4286	6.76e-07	0.0135142	0.00675743	0.0540547	0.804055	58	42	8	108	1.46867	-1.77986	0.276113
2	203	2530	2.3.R	11	5	High	E	-2.04	20	0	1	0	1	147.111	139.62	0.94908	0	6	0	21.4286	6.76e-07	0.0337845	0.0135142	0.00675743	0.385136	9	5	6	20	-2.55689	0.158297	-3.25001
2	204	2366	2.4.B	3	5	Low	E	0	38	1	0	0	1	134.945	154.355	1.14384	2	5	7.14286	17.8571	0.0340143	0.0476197	0.0204088	0.0068034	0.523811	6	5	1	12	-0.982569	1.38477	0.281138
2	204	2272	2.4.B	3	2	Low	E	0.34	41	1	0	0	0	134.945	154.355	1.14384	2	5	7.14286	17.8571	0.00675743	0.00675743	6.76e-07	6.76e-07	0.594596	22	14	0	36	-0.240188	-0.211297	1.6372
2	204	2336	2.4.G	10	6	Low	E	0	30	0	0	0	0	152.864	162.151	1.06075	4	3	14.2857	10.7143	0.0068034	0.0204088	0.0136061	0.0476197	0.598641	38	15	0	53	-0.38541	-0.403361	-0.571447
2	204	2316	2.4.G	10	3	Low	E	0.22	35	0	0	0	0	152.864	162.151	1.06075	4	3	14.2857	10.7143	0.00675743	0.00675743	0.00675743	0.00675743	0.66892	24	33	8	65	0.168665	-0.0486583	0.646584
2	204	2490	2.4.R	8	2	Low	E	-0.68	33	0	0	1	0	151.842	156.243	1.02898	0	3	0	10.7143	6.76e-07	6.76e-07	0.00675743	0.0337845	0.66892	78	60	31	169	1.22834	-1.08125	-1.25712
2	204	2322	2.4.R	8	6	Low	E	-0.51	35	0	0	0	0	151.842	156.243	1.02898	0	3	0	10.7143	6.76e-07	0.0135142	0.00675743	0.0270277	0.66892	31	39	24	94	0.242685	-1.09302	-0.734721
2	205	2382	2.5.B	9	4	High	B	0.25	35	0	0	1	0	115.793	141.906	1.22551	8	12	28.5714	42.8571	0.00671208	0.0134235	0.0134235	0.0268463	0.731545	85	56	84	225	1.56073	0.390362	0.0829556
2	205	2463	2.5.B	9	2	High	B	0.12	25	0	1	0	1	115.793	141.906	1.22551	8	12	28.5714	42.8571	0.00671208	0.0402691	0.0134235	0.00671208	0.550337	7	10	3	20	-1.66282	0.909624	-0.103162
2	205	2283	2.5.G	2	3	High	B	0.2	35	0	0	0	0	119.945	148.26	1.23607	4	8	14.2857	28.5714	0.0201349	6.71e-07	0.0134235	0.0201349	0.697988	35	20	24	79	1.28063	0.496251	-0.0489969
2	205	2289	2.5.G	2	6	High	B	-0.19	33	0	0	1	0	119.945	148.26	1.23607	4	8	14.2857	28.5714	0.0536919	0.00671208	0.0604034	6.71e-07	0.684565	65	32	32	129	1.02304	3.29793	-0.55998
2	205	2354	2.5.R	14	5	High	B	0.5	33	0	0	0	0	119.735	138.941	1.1604	6	13	21.4286	46.4286	0.0671148	0.00671208	0.0536919	0.00671208	0.664431	25	22	15	62	0.801407	2.85852	0.138978
2	205	2522	2.5.R	14	1	High	B	-0.01	27	0	1	0	1	119.735	138.941	1.1604	6	13	21.4286	46.4286	0.00671208	0.00671208	0.00671208	0.00671208	0.523491	12	7	5	24	-0.961641	0.521994	-0.236736
2	206	2252	2.6.B	3	4	Low	E	0.08	38	1	0	0	0	159.096	170.28	1.0703	2	2	7.14286	7.14286	0.0268463	0.0134235	0.0134235	0.0201349	0.409397	22	38	16	76	-0.302649	0.921715	0.0292925
2	206	2341	2.6.B	3	3	Low	E	-0.2	39	1	0	0	0	159.096	170.28	1.0703	2	2	7.14286	7.14286	0.0201349	0.00671208	0.0268463	0.0402691	0.644297	43	50	26	119	1.28461	0.360593	-0.720451
2	206	2308	2.6.G	8	3	Low	E	0.15	39	1	0	1	0	131.993	165.947	1.25723	0	2	0	7.14286	0.0402691	0.0268463	0.0335577	0.00671208	0.429532	57	14	27	98	-0.263417	2.16625	0.195948
2	206	2369	2.6.G	8	5	Low	E	-1.04	36	0	0	0	0	131.993	165.947	1.25723	0	2	0	7.14286	6.71e-07	0.0268463	6.71e-07	0.0134235	0.449666	22	29	22	73	-1.22193	-1.01685	-0.946624
2	206	2326	2.6.R	13	3	Low	E	-0.31	42	1	0	0	1	159.579	168.713	1.05724	2	4	7.14286	14.2857	6.71e-07	0.00671208	0.0134235	0.0469805	0.684565	11	26	10	47	0.992299	-1.5412	-0.694502
2	206	2489	2.6.R	13	4	Low	E	0.14	31	0	0	0	1	159.579	168.713	1.05724	2	4	7.14286	14.2857	0.0134235	0.0335577	0.0134235	0.00671208	0.342283	13	27	10	50	-1.79471	1.18883	0.162636
2	207	2491	2.7.B	5	2	Low	B	0.87	32	0	0	0	0	100.774	148.663	1.47522	4	6	15.3846	23.0769	0.0201349	0.0738262	0.0134235	6.71e-07	0.496646	35	15	4	54	-1.96738	2.10349	1.58469
2	207	2265	2.7.B	5	6	Low	B	0.15	37	1	0	0	1	100.774	148.663	1.47522	4	6	15.3846	23.0769	6.71e-07	0.0268463	0.00671208	0.0402691	0.637585	11	42	5	58	-0.171517	-0.964455	-0.09391
2	207	2269	2.7.G	12	6	Low	B	-1.05	36	0	0	0	1	153.102	152.89	0.998615	2	9	7.69231	34.6154	0.0268463	0.00671208	0.00671208	0.0201349	0.651008	4	4	3	11	-0.0278779	0.321384	-1.51691
2	207	2504	2.7.G	12	1	Low	B	0.4	35	0	0	0	0	153.102	152.89	0.998615	2	9	7.69231	34.6154	0.0134235	0.0201349	0.0134235	0.0201349	0.691277	30	28	35	93	0.255256	0.578547	0.381412
2	207	2304	2.7.R	15	6	Low	B	-0.12	36	0	0	0	0	121.482	148.562	1.22291	2	10	7.69231	38.4615	0.0268463	6.71e-07	0.0335577	0.0268463	0.677854	39	35	36	110	1.47912	1.17211	-0.911513
2	207	2378	2.7.R	15	1	Low	B	-0.29	40	1	0	0	0	121.482	148.562	1.22291	2	10	7.69231	38.4615	6.71e-07	6.71e-07	0.0134235	0.0469805	0.677854	15	8	3	26	1.07433	-1.28245	-1.05367
2	208	2357	2.8.B	6	2	High	E	-0.31	38	1	0	0	0	178.482	157.072	0.880039	2	1	7.14286	3.57143	0.00671208	0.0201349	0.0134235	0.0201349	0.402686	47	94	24	165	0.159269	0.467913	-0.510829
2	208	2381	2.8.B	6	5	High	E	-0.06	36	0	0	1	0	178.482	157.072	0.880039	2	1	7.14286	3.57143	6.71e-07	0.0201349	6.71e-07	0.0268463	0.510068	68	90	18	176	0.128031	-1.11155	0.244531
2	208	2290	2.8.G	4	5	High	E	0.15	35	0	0	0	0	160.581	158.632	0.987862	2	3	7.14286	10.7143	0.0201349	0.0268463	6.71e-07	0.0268463	0.577183	24	17	0	41	-0.467904	-0.4918	0.661582
2	208	2534	2.8.G	4	2	High	E	0.09	34	0	0	0	0	160.581	158.632	0.987862	2	3	7.14286	10.7143	0.00671208	0.0335577	0.0134235	0.0402691	0.597317	21	7	13	41	-0.229595	-0.438632	-0.169447
2	208	2473	2.8.R	16	6	High	E	-0.72	37	1	0	0	0	183.011	157.485	0.860524	0	3	0	10.7143	0.00671208	0.0134235	0.0201349	0.0134235	0.651008	25	36	22	83	0.613721	0.10144	-0.99666
2	208	2523	2.8.R	16	1	High	E	-0.36	31	0	0	0	1	183.011	157.485	0.860524	0	3	0	10.7143	0.00671208	0.0268463	6.71e-07	0.0268463	0.322149	5	15	17	37	-1.71535	-0.509526	-0.410079
2	209	2309	2.9.B	12	3	Low	B	0.69	36	0	0	1	0	135.86	142.389	1.04806	0	12	0	42.8571	0.0167603	5.59e-07	0.0167603	0.0223469	0.737431	52	10	32	94	1.39499	0.509061	0.566472
2	209	2483	2.9.B	12	4	Low	B	0.72	30	0	0	0	0	135.86	142.389	1.04806	0	12	0	42.8571	0.0167603	0.0335201	0.0223469	0.00558715	0.569834	39	25	1	65	-0.974156	1.67084	0.766704
2	209	2274	2.9.G	1	2	Low	B	0.54	38	1	0	0	0	144.852	147.044	1.01513	2	11	7.14286	39.2857	0.0167603	5.59e-07	0.0111737	0.0167603	0.770951	25	9	0	34	1.17651	0.161682	0.645666
2	209	2367	2.9.G	1	5	Low	B	-1.44	31	0	0	0	0	144.852	147.044	1.01513	2	11	7.14286	39.2857	0.0167603	0.00558715	5.59e-07	0.0111737	0.625699	46	73	27	146	-0.0347496	0.27383	-1.70797
2	209	2501	2.9.R	15	4	Low	B	0.62	30	0	0	0	0	148.073	145.806	0.984691	4	12	14.2857	42.8571	0.0111737	0.0111737	0.0279335	0.0223469	0.659219	41	29	27	97	0.221359	0.981163	0.146929
2	209	2329	2.9.R	15	2	Low	B	-0.53	30	0	0	0	1	148.073	145.806	0.984691	4	12	14.2857	42.8571	5.59e-07	0.0167603	5.59e-07	5.59e-07	0.625699	8	25	12	45	-1.34757	-0.24326	-0.0891249
2	210	2351	2.10.	4	6	High	E	0.91	39	1	0	1	0	148.783	161.256	1.08383	0	6	0	21.4286	5.59e-07	0.0167603	0.0279335	0.0223469	0.513968	108	122	42	272	1.44858	0.409907	0.942661
2	210	2398	2.10.	4	1	High	E	-0.26	32	0	0	0	0	148.783	161.256	1.08383	0	6	0	21.4286	0.00558715	0.0167603	5.59e-07	0.0111737	0.737431	25	28	22	75	0.0176763	-0.849549	0.284725
2	210	2297	2.10.	6	1	High	E	0.27	33	0	0	1	0	131.571	161.782	1.22962	2	8	7.14286	28.5714	0.00558715	0.00558715	0.00558715	0.0279335	0.776537	80	50	10	140	1.3164	-0.672682	0.404779
2	210	2453	2.10.	6	6	High	E	0.05	27	0	1	0	0	131.571	161.782	1.22962	2	8	7.14286	28.5714	0.0111737	0.0223469	0.0111737	0.0111737	0.502794	47	20	7	74	-0.919085	0.663465	-0.0594258
2	210	2520	2.10.	11	1	High	E	-0.02	39	1	0	0	0	142.775	180.227	1.26231	4	5	14.2857	17.8571	5.59e-07	0.0111737	5.59e-07	0.0111737	0.59218	34	19	20	73	0.100803	-1.31188	0.642177
2	210	2474	2.10.	11	6	High	E	0.23	36	0	0	0	0	142.775	180.227	1.26231	4	5	14.2857	17.8571	0.0391067	0.0335201	0.0167603	0.0223469	0.636873	15	35	12	62	0.179656	0.897013	0.375017
2	211	2507	2.11.	3	1	Low	E	-0.2	30	0	0	1	0	181.26	165.415	0.912579	2	1	7.14286	3.57143	0.00558715	0.0223469	5.59e-07	0.0111737	0.692739	67	24	12	103	-0.485041	-0.545779	0.2929
2	211	2306	2.11.	3	6	Low	E	0.4	42	1	0	0	0	181.26	165.415	0.912579	2	1	7.14286	3.57143	0.00558715	0.0111737	0.00558715	0.0167603	0.586593	47	61	35	143	0.784038	-0.198774	0.926316
2	211	2263	2.11.	13	1	Low	E	0.69	33	0	0	1	0	181.035	170.342	0.940936	2	2	7.14286	7.14286	5.59e-07	0.00558715	5.59e-07	0.0167603	0.893856	51	46	37	134	1.08652	-1.55668	1.51221
2	211	2270	2.11.	13	5	Low	E	0.46	41	1	0	0	0	181.035	170.342	0.940936	2	2	7.14286	7.14286	5.59e-07	0.0279335	5.59e-07	0.0223469	0.620113	19	53	39	111	0.0659222	-1.38363	1.27795
2	211	2376	2.11.	10	1	Low	E	-0.56	30	0	0	0	0	145.482	171.01	1.17547	2	1	7.14286	3.57143	5.59e-07	0.0111737	5.59e-07	0.0335201	0.720672	14	14	0	28	-0.404816	-1.92859	-0.663135
2	211	2484	2.11.	10	4	Low	E	-0.01	33	0	0	0	0	145.482	171.01	1.17547	2	1	7.14286	3.57143	5.59e-07	0.0223469	0.00558715	0.0167603	0.452515	14	19	13	46	-1.19734	-0.573611	-0.035124
2	212	2364	2.12.	7	2	High	B	-1.11	41	1	0	0	0	95.3862	125.675	1.31754	0	12	0	42.8571	0.00558715	0.00558715	0.00558715	0.0111737	0.743018	33	19	7	59	0.979568	-0.436752	-1.23244
2	212	2457	2.12.	7	5	High	B	-0.4	29	0	1	0	0	95.3862	125.675	1.31754	0	12	0	42.8571	0.0111737	0.0558665	0.0111737	0.0167603	0.614526	42	9	2	53	-1.10816	0.627616	-0.730933
2	212	2300	2.12.	9	3	High	B	-1.23	32	0	0	1	0	130.723	140.263	1.07298	0	10	0	35.7143	0.0111737	0.0223469	0.00558715	0.0502799	0.748604	66	56	34	156	0.809422	-0.358239	-2.0595
2	212	2469	2.12.	9	6	High	B	-0.4	32	0	0	0	0	130.723	140.263	1.07298	0	10	0	35.7143	0.0167603	0.00558715	0.00558715	0.0223469	0.681565	40	45	9	94	0.551578	0.21919	-0.723526
2	212	2392	2.12.	2	1	High	B	0.27	32	0	0	0	0	118.957	131.795	1.10792	4	11	14.2857	39.2857	5.59e-07	0.0335201	0.0111737	0.0279335	0.59218	33	33	21	87	-0.401994	-0.327975	-0.0414086
2	212	2515	2.12.	2	4	High	B	0.15	32	0	0	0	1	118.957	131.795	1.10792	4	11	14.2857	39.2857	0.00558715	0.0111737	0.0111737	0.0223469	0.720672	10	34	9	53	0.330321	-0.110579	-0.0988882
2	213	2352	2.13.	16	5	High	E	-0.19	32	0	0	0	1	146.388	164.32	1.1225	4	4	14.2857	14.2857	0.0136061	0.0068034	0.0136061	0.0136061	0.517008	6	11	1	18	-0.359229	0.348965	-0.428249
2	213	2387	2.13.	16	2	High	E	0.59	34	0	0	0	1	146.388	164.32	1.1225	4	4	14.2857	14.2857	0.0136061	0.0204088	0.0136061	0.0340143	0.489797	1	1	5	7	-0.515571	0.0276498	0.473779
2	213	2477	2.13.	6	3	High	E		28	0	1	0	1	130.411	157.852	1.21042	2	3	7.14286	10.7143	0.0340143	0.0340143	0.0136061	0.0272116	0.598641	6	3	4	13
2	213	2517	2.13.	6	4	High	E	0.27	32	0	0	0	0	130.411	157.852	1.21042	2	3	7.14286	10.7143	0.040817	0.0204088	0.0340143	0.0068034	0.428573	30	4	4	38	-0.70102	2.08451	0.103407
2	213	2454	2.13.	11	4	High	E	-0.11	25	0	1	0	1	142.44	177.006	1.24267	4	1	14.2857	3.57143	0.0136061	0.0340143	0.0136061	0.0068034	0.340137	3	7	3	13	-2.19687	1.1421	-0.372674
2	213	2294	2.13.	11	2	High	E	-1.04	36	0	0	0	0	142.44	177.006	1.24267	4	1	14.2857	3.57143	6.8e-07	6.8e-07	0.0272116	0.0204088	0.605444	18	20	5	43	0.880571	-0.667746	-1.96389
2	214	2276	2.14.	15	3	Low	B	0.07	43	1	0	0	0	70.2168	157.707	2.246	6	6	21.4286	21.4286	0.0135142	6.76e-07	6.76e-07	0.0337845	0.763515	37	5	0	42	1.37334	-1.10684	0.386573
2	214	2485	2.14.	15	5	Low	B	1.29	27	0	1	0	1	70.2168	157.707	2.246	6	6	21.4286	21.4286	6.76e-07	0.0405412	6.76e-07	0.0202709	0.594596	1	20	20	41	-1.66938	-0.718036	1.82343
2	214	2344	2.14.	1	3	Low	B	-0.18	31	0	0	1	0	100.55	153.827	1.52986	4	7	14.2857	25	6.76e-07	0.0202709	0.0135142	0.0135142	0.614866	71	22	29	122	-0.327181	0.137974	-0.569408
2	214	2255	2.14.	1	4	Low	B	0.1	36	0	0	1	0	100.55	153.827	1.52986	4	7	14.2857	25	6.76e-07	0.0270277	0.0270277	0.0540547	0.689191	71	115	61	247	1.32439	-0.0582381	-0.683259
2	214	2318	2.14.	5	5	Low	B	0.05	36	0	0	0	0	78.9892	152.048	1.92492	6	7	21.4286	25	0.00675743	0.0337845	0.00675743	0.00675743	0.682434	33	49	9	91	-0.295444	0.44091	0.3938
2	214	2311	2.14.	5	3	Low	B	0.11	29	0	1	0	0	78.9892	152.048	1.92492	6	7	21.4286	25	0.0337845	0.0135142	0.00675743	0.0135142	0.64865	46	55	10	111	-0.168404	1.26735	0.0676062
2	215	2470	2.15.	14	6	High	B	0.49	33	0	0	0	1	69.7681	103.384	1.48183	6	13	21.4286	46.4286	0.0202709	0.0337845	0.00675743	0.0202709	0.554055	10	2	0	12	-0.883835	0.574885	0.587928
2	215	2395	2.15.	14	2	High	B	0.4	29	0	1	0	1	69.7681	103.384	1.48183	6	13	21.4286	46.4286	6.76e-07	0.0270277	6.76e-07	0.0337845	0.547299	1	0	2	3	-1.3517	-1.25152	0.383323
2	215	2514	2.15.	7	4	High	B	-0.18	32	0	0	0	0	120.162	99.7849	0.830419	2	13	7.14286	46.4286	6.76e-07	0.0337845	0.00675743	0.0135142	0.587839	14	0	3	17	-1.04944	-0.422996	-0.333415
2	215	2298	2.15.	7	1	High	B	0.04	35	0	0	0	0	120.162	99.7849	0.830419	2	13	7.14286	46.4286	6.76e-07	0.0202709	0.00675743	0.074325	0.554055	27	29	20	76	0.0904214	-1.28169	-0.716443
2	216	2373	2.16.	13	2	Low	E	-0.04	41	1	0	1	0	154.103	170.318	1.10522	0	3	0	10.7143	6.76e-07	0.00675743	6.76e-07	0.0337845	0.750001	71	63	13	147	1.30319	-1.85757	0.414074
2	216	2305	2.16.	13	6	Low	E	-0.08	42	1	0	1	0	154.103	170.318	1.10522	0	3	0	10.7143	0.0337845	0.0135142	0.0135142	6.76e-07	0.783785	59	19	20	98	1.00429	1.2406	0.824414
2	216	2273	2.16.	10	2	Low	E	0.41	39	1	0	1	0	169.696	161.08	0.949226	2	5	7.14286	17.8571	0.00675743	0.0135142	0.0337845	0.00675743	0.777028	72	24	7	103	1.13184	0.585368	0.649983
2	216	2317	2.16.	10	5	Low	E	0.32	36	0	0	1	0	169.696	161.08	0.949226	2	5	7.14286	17.8571	0.0337845	0.00675743	0.0202709	0.00675743	0.695947	77	15	13	105	0.839591	1.28118	0.617589
2	216	2503	2.16.	8	4	Low	E	0.02	34	0	0	1	0	172.396	160.34	0.930072	2	5	7.14286	17.8571	0.0202709	0.00675743	0.0202709	0.00675743	0.831082	106	105	32	243	1.87269	1.15332	0.237259
2	216	2259	2.16.	8	1	Low	E	-0.82	35	0	0	0	1	172.396	160.34	0.930072	2	5	7.14286	17.8571	0.00675743	0.0337845	0.0135142	0.0270277	0.445947	2	10	4	16	-1.2097	-0.0590838	-1.36722
3	301	4119	3.1.B	9	5	Low	B	-0.25	31	0	0	0	1	96.3933	126.491	1.31224	4	11	14.2857	39.2857	5.56e-07	5.56e-07	0.0222228	0.0166672	0.605557	2	5	1	8	0.549738	-0.305111	-1.08267
3	301	4157	3.1.B	9	2	Low	B	-0.05	31	0	0	0	1	96.3933	126.491	1.31224	4	11	14.2857	39.2857	0.00555611	0.0111117	0.0111117	0.0111117	0.505557	13	24	6	43	-0.307249	0.467813	-0.353598
3	301	4141	3.1.G	5	3	Low	B	0.06	39	1	0	0	1	113.478	134.598	1.18611	4	11	14.2857	39.2857	0.0222228	0.0111117	0.0111117	0.0111117	0.644446	7	3	1	11	0.620049	0.563032	0.206712
3	301	4231	3.1.G	5	4	Low	B	0.64	36	0	0	0	0	113.478	134.598	1.18611	4	11	14.2857	39.2857	0.0277783	0.0111117	5.56e-07	5.56e-07	0.472223	14	2	2	18	-0.639666	1.05158	1.72166
3	301	4104	3.1.R	15	3	Low	B	0.11	35	0	0	0	0	101.903	125.696	1.23348	3	10	10.7143	35.7143	0.0279335	0.0111737	0.0279335	0.0111737	0.357543	15	13	3	31	-0.310165	1.8079	-0.365167
3	301	4309	3.1.R	15	4	Low	B	-0.52	26	0	1	0	0	101.903	125.696	1.23348	3	10	10.7143	35.7143	0.00555611	0.00555611	0.0166672	0.0111117	0.322223	15	8	2	25	-1.13917	0.93602	-1.46877
3	302	4247	3.2.B	12	4	High	B	-0.98	33	0	0	0	0	140.695	152.929	1.08695	6	7	21.4286	25	0.0388894	0.0388894	0.0111117	0.0111117	0.500001	28	4	0	32	-0.498081	1.36487	-1.34151
3	302	4222	3.2.B	12	3	High	B	0.3	35	0	0	0	0	140.695	152.929	1.08695	6	7	21.4286	25	0.0222228	0.0111117	0.0111117	0.0166672	0.477779	28	3	0	31	0.216256	0.809529	0.200204
3	302	4298	3.2.G	1	3	High	B	0.02	37	1	0	0	0	93.5471	168.716	1.80354	14	3	50	10.7143	0.0111117	0.0388894	0.0277783	0.0277783	0.544446	20	32	19	71	0.466732	0.708389	-0.452882
3	302	4376	3.2.G	1	5	High	B	0.92	30	0	0	0	0	93.5471	168.716	1.80354	14	3	50	10.7143	0.044445	0.0222228	0.0333339	0.0166672	0.605557	39	38	21	98	0.728647	2.0933	0.725698
3	302	4390	3.2.R	7	5	High	B	-0.68	26	0	1	1	0	77.5387	151.709	1.95655	8	7	28.5714	25	0.0277783	0.0111117	0.0222228	0.0222228	0.622223	50	58	13	121	0.733616	1.29958	-1.61251
3	302	4409	3.2.R	7	3	High	B	0.6	34	0	0	0	0	77.5387	151.709	1.95655	8	7	28.5714	25	5.56e-07	0.00555611	0.0388894	0.0500006	0.550001	14	18	3	35	1.02525	-0.357887	-0.417243
3	303	4077	3.3.B	13	6	Low	E	-0.94	34	0	0	0	1	104.458	178.446	1.70831	8	5	28.5714	17.8571	0.0166672	0.00555611	0.0166672	0.0166672	0.661112	5	14	10	29	0.770585	0.091787	-1.39586
3	303	4130	3.3.B	13	3	Low	E	-0.36	33	0	0	0	0	104.458	178.446	1.70831	8	5	28.5714	17.8571	0.0111117	0.00555611	0.0166672	0.0166672	0.622223	14	11	15	40	0.637426	0.0729468	-0.669715
3	303	4106	3.3.G	4	3	Low	E	0.61	34	0	0	1	0	106.192	171.647	1.61637	2	5	7.14286	17.8571	0.0166672	0.0166672	0.044445	0.0111117	0.450001	58	19	23	100	0.380366	1.61812	0.367616
3	303	4137	3.3.G	4	6	Low	E	-0.5	37	1	0	0	0	106.192	171.647	1.61637	2	5	7.14286	17.8571	0.0222228	0.0111117	0.0166672	0.0166672	0.516668	19	83	26	128	0.899851	0.811068	-0.718953
3	303	4232	3.3.R	8	4	Low	E	-0.28	30	0	0	0	0	116.374	196.547	1.68892	4	2	14.2857	7.14286	0.0777783	0.0333339	5.56e-07	0.0166672	0.400001	18	4	2	24	-1.26293	1.18305	0.0853336
3	303	4158	3.3.R	8	1	Low	E	-0.48	27	0	1	0	0	116.374	196.547	1.68892	4	2	14.2857	7.14286	5.56e-07	0.0166672	0.0500006	0.0166672	0.472223	19	41	35	95	-0.129506	0.603076	-1.61424
3	304	4386	3.4.B	16	2	High	E	-0.08	28	0	1	0	1	129.612	180.274	1.39087	6	1	21.4286	3.57143	0.0388894	0.00555611	0.0277783	0.0111117	0.222223	11	6	0	17	-0.790765	1.93804	-0.74546
3	304	4295	3.4.B	16	6	High	E	0.11	38	1	0	0	0	129.612	180.274	1.39087	6	1	21.4286	3.57143	0.00555611	0.0166672	0.0166672	0.0333339	0.277779	17	23	19	59	-0.0132717	0.0541164	-0.289161
3	304	4402	3.4.G	6	6	High	E	0.7	30	0	0	0	0	99.3114	196.965	1.9833	10	2	35.7143	7.14286	0.0111117	0.044445	0.00555611	0.0111117	0.361112	28	9	0	37	-1.24487	0.525541	1.1024
3	304	4356	3.4.G	6	1	High	E		30	0	0	0	0	99.3114	196.965	1.9833	10	2	35.7143	7.14286	5.56e-07	0.00555611	0.044445	0.0166672	0.561112	26	51	22	99
3	304	4220	3.4.R	3	6	High	E	1.39	36	0	0	1	0	153.963	177.506	1.15292	2	1	7.14286	3.57143	0.0279335	0.0111737	5.59e-07	0.00558715	0.324023	84	5	3	92	-0.171755	0.777503	2.59861
3	304	4255	3.4.R	3	1	High	E	-1	37	1	0	0	0	153.963	177.506	1.15292	2	1	7.14286	3.57143	0.0111117	0.0333339	5.56e-07	0.0333339	0.461112	35	18	9	62	-0.166002	-0.874155	-1.00458
3	305	4399	3.5.B	12	1	High	B	0.7	25	0	1	0	1	62.3516	166.859	2.6761	6	7	21.4286	25	0.00555611	0.0388894	0.0166672	0.00555611	0.572223	8	23	7	38	-0.82979	0.954516	0.706335
3	305	4403	3.5.B	12	6	High	B	0.06	32	0	0	0	0	62.3516	166.859	2.6761	6	7	21.4286	25	5.56e-07	0.0111117	5.56e-07	0.0277783	0.677779	15	25	19	59	0.507125	-1.46666	0.141664
3	305	4296	3.5.G	14	6	High	B	0.24	36	0	0	0	0	144.786	155.131	1.07145	6	6	21.4286	21.4286	5.56e-07	0.0222228	0.0111117	0.0333339	0.650001	26	15	7	48	0.702476	-0.885793	-0.00740996
3	305	4254	3.5.G	14	1	High	B	-0.34	34	0	0	0	0	144.786	155.131	1.07145	6	6	21.4286	21.4286	0.00555611	0.0166672	0.00555611	0.0277783	0.53889	37	2	0	39	0.158455	-0.34246	-0.706227
3	305	4375	3.5.R	7	6	High	B	0.54	31	0	0	0	1	120.341	169.799	1.41098	2	4	7.14286	14.2857	0.0166672	0.0166672	5.56e-07	0.00555611	0.505557	7	6	2	15	-0.652805	0.34	1.17694
3	305	4350	3.5.R	7	1	High	B	2.3	27	0	1	0	0	120.341	169.799	1.41098	2	4	7.14286	14.2857	0.0111117	0.0222228	0.00555611	0.0277783	0.605557	45	10	9	64	0.0750113	0.291905	2.83787
3	306	4123	3.6.B	11	5	Low	E	0.16	37	1	0	0	0	118.831	175.392	1.47598	2	2	7.14286	7.14286	5.56e-07	0.0333339	0.0111117	0.0333339	0.716668	17	5	3	25	0.494021	-1.34437	0.203925
3	306	4155	3.6.B	11	2	Low	E	0.39	34	0	0	0	1	118.831	175.392	1.47598	2	2	7.14286	7.14286	0.0222228	0.044445	5.56e-07	0.0111117	0.477779	12	31	19	62	-0.847369	0.233709	1.24729
3	306	4337	3.6.G	8	3	Low	E	-1.38	32	0	0	0	1	157.442	166.405	1.05693	2	3	7.14286	10.7143	5.56e-07	0.0111117	0.0166672	0.0222228	0.58889	11	5	4	20	0.0630408	-0.8692	-2.26462
3	306	4098	3.6.G	8	5	Low	E	0.77	31	0	0	0	0	157.442	166.405	1.05693	2	3	7.14286	10.7143	0.00555611	0.0166672	5.56e-07	0.044445	0.644446	20	71	15	106	0.505457	-1.18497	1.16153
3	306	4241	3.6.R	13	1	Low	E	1.23	29	0	1	0	0	155.029	181.973	1.1738	0	3	0	10.7143	0.0111117	5.56e-07	0.0166672	0.0388894	0.727779	32	65	26	123	1.8544	-0.127193	1.10327
3	306	4310	3.6.R	13	4	Low	E	0.21	30	0	0	0	1	155.029	181.973	1.1738	0	3	0	10.7143	0.00555611	0.0222228	5.56e-07	0.0111117	0.577779	8	13	10	31	-0.659096	-0.636924	0.791676
3	307	4230	3.7.B	2	4	Low	B	0.62	32	0	0	0	0	134.841	173.862	1.28938	6	6	21.4286	21.4286	0.0277783	0.00555611	0.00555611	0.00555611	0.600001	18	12	10	40	0.201117	1.01948	0.999936
3	307	4105	3.7.B	2	2	Low	B	-0.5	35	0	0	0	1	134.841	173.862	1.28938	6	6	21.4286	21.4286	0.00555611	0.00555611	0.0111117	0.00555611	0.58889	9	19	13	41	0.323491	0.342145	-0.695705
3	307	4138	3.7.G	9	6	Low	B	0.75	36	0	0	0	1	59.8015	144.053	2.40886	6	10	21.4286	35.7143	0.0166672	0.0111117	0.0111117	0.0111117	0.605557	13	8	2	23	0.361873	0.633527	1.02536
3	307	4087	3.7.G	9	3	Low	B	0.07	39	1	0	0	1	59.8015	144.053	2.40886	6	10	21.4286	35.7143	0.00555611	0.00555611	0.00555611	0.0277783	0.633334	8	8	12	28	0.8747	-0.617827	-0.00411227
3	307	4162	3.7.R	5	1	Low	B	-0.1	32	0	0	0	0	107.143	144.846	1.35189	6	7	21.4286	25	0.00555611	0.0166672	0.0166672	0.0277783	0.577779	38	25	2	65	0.223477	0.19854	-0.694863
3	307	4308	3.7.R	5	5	Low	B	0.77	30	0	0	0	1	107.143	144.846	1.35189	6	7	21.4286	25	5.56e-07	0.0277783	0.0111117	0.00555611	0.422223	6	2	5	13	-1.31446	0.348477	0.855121
3	308	4354	3.8.B	3	2	High	E	0.37	34	0	0	0	1	160.2	146.677	0.915589	0	4	0	14.2857	5.56e-07	0.0277783	5.56e-07	0.0166672	0.505557	13	25	0	38	-0.435397	-1.2959	0.967788
3	308	4392	3.8.B	3	4	High	E	0.67	29	0	1	0	1	160.2	146.677	0.915589	0	4	0	14.2857	0.0333339	0.0166672	0.00555611	0.00555611	0.355557	11	8	14	33	-0.85666	1.271	1.10486
3	308	4291	3.8.R	10	6	High	E	1.63	29	0	1	0	0	121.782	157.523	1.29349	2	2	7.14286	7.14286	0.00555611	0.00555611	0.00555611	0.0222228	0.627779	17	25	0	42	0.599516	-0.497456	2.14361
3	308	4381	3.8.R	10	1	High	E	-0.21	27	0	1	0	1	121.782	157.523	1.29349	2	2	7.14286	7.14286	5.56e-07	0.0277783	0.00555611	0.0277783	0.361112	12	13	4	29	-1.19126	-0.730092	-0.668726
3	309	4385	3.9.B	12	2	High	B	-0.1	28	0	1	0	1	160.791	153.357	0.953767	4	8	14.2857	28.5714	5.56e-07	0.0222228	0.0111117	0.0166672	0.544446	11	2	0	13	-0.576901	-0.317833	-0.576039
3	309	4293	3.9.B	12	5	High	B	0.43	32	0	0	0	1	160.791	153.357	0.953767	4	8	14.2857	28.5714	5.56e-07	0.0111117	5.56e-07	0.0166672	0.505557	4	20	0	24	-0.356814	-1.01058	0.686169
3	309	4408	3.9.G	14	3	High	B	0.54	32	0	0	0	1	152.67	150.244	0.98411	0	7	0	25	5.56e-07	0.0222228	5.56e-07	0.0277783	0.577779	10	2	0	12	-0.339712	-1.34575	0.783916
3	309	4393	3.9.G	14	5	High	B	1.5	33	0	0	0	0	152.67	150.244	0.98411	0	7	0	25	5.56e-07	0.0166672	5.56e-07	0.0222228	0.577779	14	0	0	14	-0.135138	-1.19112	2.19567
3	309	4251	3.9.R	1	4	High	B	-0.9	22	0	1	0	0	150.959	145.057	0.960901	0	9	0	32.1429	0.0111117	0.0333339	5.56e-07	0.0111117	0.38889	16	5	4	25	-1.9636	0.331719	-1.26441
3	309	4355	3.9.R	1	1	High	B	0.19	30	0	0	0	0	150.959	145.057	0.960901	0	9	0	32.1429	5.56e-07	0.0166672	5.56e-07	0.0388894	0.677779	28	0	0	28	0.140098	-1.66916	0.147884
3	310	4336	3.10.	4	2	Low	E	0.06	32	0	0	0	1	148.416	156.565	1.05491	6	7	21.4286	25						8	10	6	24
3	310	4150	3.10.	4	5	Low	E	0.04	24	0	1	0	1	148.416	156.565	1.05491	6	7	21.4286	25	0.0111117	0.0333339	0.00555611	0.0166672	0.433334	8	9	12	29	-1.5032	0.342631	-0.108318
3	310	4318	3.10.	8	2	Low	E	-0.42	28	0	1	0	1	165.632	158.436	0.956553	2	7	7.14286	25	0.0166672	0.0166672	0.00555611	0.0166672	0.422223	6	6	3	15	-1.00664	0.313594	-0.689189
3	310	4122	3.10.	8	6	Low	E	0.16	36	0	0	0	0	165.632	158.436	0.956553	2	7	7.14286	25	0.0222228	0.0277783	0.00555611	0.0166672	0.43889	20	4	0	24	-0.525105	0.385441	0.450222
3	310	4080	3.10.	11	6	Low	E	0.02	28	0	1	0	1	109.198	154.945	1.41894	2	4	7.14286	14.2857	0.00555611	0.0222228	0.0111117	0.0111117	0.611112	0	0	4	4	-0.55988	-0.0528976	-0.00710309
3	311	4378	3.11.	6	5	High	E		27	0	1	0	0	134.79	181.563	1.347	4	3	14.2857	10.7143	0.0111117	0.0333339	0.0333339	0.0166672	0.38889	34	21	11	66
3	311	4303	3.11.	6	2	High	E	1.31	31	0	0	0	0	134.79	181.563	1.347	4	3	14.2857	10.7143	0.0111117	5.56e-07	0.0222228	0.0166672	0.68889	43	17	5	65	1.65803	0.232163	1.45251
3	311	4412	3.11.	16	3	High	E	0.04	35	0	0	0	1	171.645	177.591	1.03465	0	2	0	7.14286	0.044445	0.0277783	0.0166672	0.0166672	0.255557	4	2	2	8	-0.837004	1.50099	-0.104685
3	311	4449	3.11.	16	5	High	E	0.3	35	0	0	0	1	171.645	177.591	1.03465	0	2	0	7.14286	0.00555611	0.0166672	5.56e-07	0.0333339	0.483334	3	7	2	12	-0.141715	-1.2192	0.636932
3	311	4221	3.11.	10	2	High	E	0	32	0	0	0	0	205.055	189.77	0.925459	0	2	0	7.14286	0.0111117	0.0166672	0.0277783	0.0333339	0.550001	20	13	1	34	0.483773	0.16822	-0.601406
3	311	4249	3.11.	10	4	High	E	0.6	33	0	0	0	0	205.055	189.77	0.925459	0	2	0	7.14286	0.0222228	0.00555611	0.00555611	0.0111117	0.555557	27	0	3	30	0.466494	0.286993	1.041
3	312	4120	3.12.	15	5	Low	B	-1.05	26	0	1	0	1	82.236	152.517	1.85463	10	11	35.7143	39.2857	5.62e-07	0.0280904	0.0168545	0.00561854	0.573035	0	2	0	2	-1.17104	0.166067	-1.80637
3	312	4338	3.12.	15	2	Low	B	-1.59	33	0	0	0	1	82.236	152.517	1.85463	10	11	35.7143	39.2857	5.62e-07	0.00561854	0.0112365	0.0337084	0.72472	6	18	2	26	0.743113	-1.19706	-2.71191
3	312	4078	3.12.	2	6	Low	B	0	35	0	0	0	1	96.8491	151.286	1.56208	8	10	28.5714	35.7143	5.71e-07	0.00571486	0.0114291	0.0228577	0.765715	2	6	3	11	0.925709	-1.00716	-0.277283
3	312	4144	3.12.	2	3	Low	B	0.15	33	0	0	0	0	96.8491	151.286	1.56208	8	10	28.5714	35.7143						16	17	0	33
3	312	4312	3.12.	9	4	Low	B	0.19	27	0	1	0	0	137.844	150.357	1.09077	4	10	14.2857	35.7143	0.0280904	0.0112365	5.62e-07	0.0112365	0.522473	28	16	3	47	-0.693216	0.629919	0.43047
3	312	4236	3.12.	9	1	Low	B	0.11	31	0	0	0	1	137.844	150.357	1.09077	4	10	14.2857	35.7143	5.62e-07	0.0224725	0.0168545	0.0337084	0.516855	2	5	9	16	-0.458919	-0.414354	-0.593722
3	313	4410	3.13.	10	3	High	E	0.54	27	0	1	1	0	194.991	164.974	0.846061	0	8	0	28.5714	5.59e-07	0.00558715	5.59e-07	0.00558715	0.659219	67	16	3	86	0.288786	-1.00164	1.21882
3	313	4347	3.13.	10	5	High	E	0.2	23	0	1	0	1	194.991	164.974	0.846061	0	8	0	28.5714	5.62e-07	0.0168545	0.0112365	0.0168545	0.297754	7	6	1	14	-1.52819	-0.123229	-0.325882
3	313	4374	3.13.	3	5	High	E	0.16	33	0	0	0	0	115.765	172.094	1.48658	2	5	7.14286	17.8571	0.0168545	0.0168545	0.00561854	0.0168545	0.443821	45	29	9	83	0.0735612	0.359291	0.311908
3	313	4300	3.13.	3	3	High	E	0.55	34	0	0	0	0	115.765	172.094	1.48658	2	5	7.14286	17.8571	0.00558715	0.0223469	0.00558715	5.59e-07	0.569834	17	12	16	45	-0.136824	0.36609	1.4922
3	313	4398	3.13.	16	1	High	E	0.34	29	0	1	0	0	99.1888	170.475	1.71869	8	4	28.5714	14.2857	5.59e-07	0.0111737	0.00558715	0.0391067	0.692739	41	25	4	70	0.792283	-1.43743	0.183908
3	313	4248	3.13.	16	4	High	E	-0.13	35	0	0	0	0	99.1888	170.475	1.71869	8	4	28.5714	14.2857	0.0168545	5.62e-07	0.0112365	0.0112365	0.730338	37	14	3	54	1.7722	-0.0612115	-0.042756
3	314	4099	3.14.	5	6	Low	B	0.13	32	0	0	0	0	111.098	127.874	1.15101	0	9	0	32.1429	0.0168545	0.0112365	0.00561854	0.0112365	0.589889	31	11	3	45	0.0287673	0.550258	0.18837
3	314	4131	3.14.	5	2	Low	B	0.16	29	0	1	0	1	111.098	127.874	1.15101	0	9	0	32.1429	0.0168545	0.0337084	0.00561854	0.0112365	0.533709	3	0	0	3	-1.0867	0.683227	0.196078
3	314	4136	3.14.	15	6	Low	B	-1.58	40	1	0	0	0	161.071	132.676	0.82371	2	12	7.14286	42.8571	0.0168545	0.00561854	5.62e-07	0.0112365	0.623597	21	1	0	22	0.480045	-0.427018	-1.61566
3	314	4239	3.14.	15	1	Low	B	-1.44	33	0	0	0	0	161.071	132.676	0.82371	2	12	7.14286	42.8571	5.62e-07	5.62e-07	0.00561854	0.0168545	0.797754	15	20	13	48	1.28117	-1.20295	-2.13785
3	314	4149	3.14.	2	5	Low	B	0.39	21	0	1	0	0	89.1554	135.383	1.51851	8	14	28.5714	50	5.62e-07	0.0168545	0.0337084	0.0224725	0.629215	15	54	25	94	-0.135101	0.473898	-0.57476
3	314	4317	3.14.	2	1	Low	B	-0.19	26	0	1	0	1	89.1554	135.383	1.51851	8	14	28.5714	50	5.62e-07	0.00561854	5.62e-07	0.0112365	0.584271	0	11	6	17	-0.706386	-0.906291	-0.25732
3	315	4217	3.15.	1	6	High	B	-1.09	31	0	0	1	0	148.664	148.681	1.00012	4	11	14.2857	39.2857	0.00561854	0.0168545	5.62e-07	0.0224725	0.713484	48	18	7	73	0.443533	-0.892876	-1.29008
3	315	4397	3.15.	1	2	High	B	-0.25	37	1	0	0	0	148.664	148.681	1.00012	4	11	14.2857	39.2857	5.62e-07	0.00561854	5.62e-07	0.0280904	0.75281	21	41	15	77	1.38485	-1.72592	-0.117789
3	315	4383	3.15.	14	2	High	B	0.02	36	0	0	0	0	87.4682	146.272	1.67228	11	14	39.2857	50	0.00561854	0.0224725	5.62e-07	0.0168545	0.803372	31	31	2	64	0.921487	-0.942499	0.588757
3	315	4343	3.15.	14	4	High	B	-0.16	28	0	1	0	1	87.4682	146.272	1.67228	11	14	39.2857	50	5.62e-07	0.0393264	0.0112365	0.00561854	0.730338	9	15	5	29	-0.319889	-0.188788	-0.206892
3	315	4250	3.15.	7	4	High	B	-0.01	31	0	0	0	0	187.247	154.832	0.826886	3	13	10.7143	46.4286	0.00561854	5.62e-07	0.00561854	0.00561854	0.66854	16	15	1	32	0.847745	-0.0462956	-0.0110121
3	315	4299	3.15.	7	2	High	B	0.26	40	1	0	0	0	187.247	154.832	0.826886	3	13	10.7143	46.4286	5.62e-07	0.0112365	5.62e-07	0.0224725	0.657304	29	19	9	57	0.945434	-1.50092	0.730853
3	316	4159	3.16.	13	2	Low	E	-1.46	28	0	1	0	0	86.3704	139.089	1.61038	6	9	21.4286	32.1429	5.65e-07	0.0169497	0.00565028	0.0169497	0.564973	47	27	10	84	-0.31051	-0.786386	-2.10882
3	316	4327	3.16.	13	5	Low	E	0.08	38	1	0	0	0	86.3704	139.089	1.61038	6	9	21.4286	32.1429	0.00568239	0.017046	0.017046	0.0113642	0.551137	36	8	13	57	0.431475	0.14262	0.196696
3	316	4142	3.16.	11	3	Low	E	-0.09	35	0	0	0	0	88.2739	153.1	1.73438	8	5	28.5714	17.8571	0.0227278	0.00568239	5.68e-07	0.0511369	0.619319	40	12	0	52	0.803552	-1.01743	-0.0201773
3	316	4096	3.16.	11	4	Low	E	-0.15	33	0	0	0	1	88.2739	153.1	1.73438	8	5	28.5714	17.8571	0.017242	0.0229891	0.0057477	5.75e-07	0.390806	10	2	2	14	-1.22264	1.07444	0.379559
4	401	5050	4.1.B	2	6	Low	B	0.23	35	0	0	0	1	101.593	157.974	1.55498	4	6	15.3846	23.0769	0.0166672	0.0166672	5.56e-07	0.0111117	0.650001	9	8	3	20	-0.794617	-0.323297	0.535991
4	401	4996	4.1.B	2	2	Low	B	0.13	28	0	1	0	0	101.593	157.974	1.55498	4	6	15.3846	23.0769	5.56e-07	5.56e-07	0.0166672	0.00555611	0.450001	17	4	5	26	-1.036	0.13137	-0.713725
4	401	4883	4.1.R	9	1	Low	B	0.41	46	1	0	1	0	183.65	181.984	0.990929	0	3	0	11.5385	0.0111117	0.0166672	0.00555611	0.00555611	0.644446	87	20	11	118	0.60013	0.215615	0.932742
4	401	4836	4.1.R	9	4	Low	B	0.24	35	0	0	0	0	183.65	181.984	0.990929	0	3	0	11.5385	5.56e-07	0.00555611	0.00555611	0.0333339	0.83889	30	42	30	102	0.933926	-1.44881	-0.144231
4	402	5205	4.2.B	5	2	High	B	1.08	36	0	0	0	0	78.388	168.02	2.14344	8	2	30.7692	7.69231	0.0222228	0.0222228	0.0111117	5.56e-07	0.661112	38	13	6	57	-0.273201	1.23952	1.75486
4	402	5080	4.2.B	5	6	High	B	0.77	33	0	0	0	0	78.388	168.02	2.14344	8	2	30.7692	7.69231	5.56e-07	5.56e-07	0.00555611	0.0222228	0.722223	20	4	0	24	0.545909	-1.32659	0.49363
4	402	5086	4.2.G	1	3	High	B	0.54	27	0	1	0	0	83.573	175.552	2.10058	4	0	15.3846	0	0.0166672	0.00555611	0.0277783	0.0166672	0.600001	42	15	2	59	-0.165749	0.956391	-0.293487
4	402	5062	4.2.G	1	5	High	B	-0.21	28	0	1	0	0	83.573	175.552	2.10058	4	0	15.3846	0	0.00555611	0.0222228	0.0111117	0.00555611	0.527779	16	12	17	45	-1.30675	0.487671	-0.735473
4	402	4872	4.2.R	15	4	High	B	-0.75	42	1	0	0	0	132.969	172.334	1.29605	2	2	7.69231	7.69231	0.0277783	5.56e-07	0.0222228	0.00555611	0.661112	45	26	3	74	1.34134	0.876946	-1.28794
4	402	4898	4.2.R	15	1	High	B	1.05	30	0	0	1	0	132.969	172.334	1.29605	2	2	7.69231	7.69231	0.0111117	0.00555611	0.00555611	0.0222228	0.611112	57	13	13	83	-0.00208377	-0.00133965	0.885801
4	403	5031	4.3.B	6	6	Low	E	-0.06	27	0	1	1	0	129.079	154.824	1.19945	0	3	0	10.7143	0.0111117	0.0222228	0.0111117	5.56e-07	0.544446	83	82	40	205	-0.729127	1.36171	0.000230293
4	403	4994	4.3.B	6	2	Low	E	-0.86	39	1	0	0	0	129.079	154.824	1.19945	0	3	0	10.7143	0.0111117	0.0111117	0.0166672	5.56e-07	0.622223	36	48	49	133	0.269603	0.775892	-0.871775
4	403	5051	4.3.G	4	6	Low	E	0.15	38	1	0	0	0	116.138	173.703	1.49566	8	6	28.5714	21.4286	0.0111117	0.00555611	0.0333339	0.0111117	0.716668	14	12	5	31	0.617601	0.166924	-0.204419
4	403	5217	4.3.G	4	3	Low	E	0.23	33	0	0	1	0	116.138	173.703	1.49566	8	6	28.5714	21.4286	0.0611117	0.00555611	0.0222228	0.00555611	0.561112	68	69	51	188	0.580521	2.15777	0.0913784
4	403	4826	4.3.R	16	3	Low	E	0.96	39	1	0	0	0	154.307	165.688	1.07375	2	4	7.14286	14.2857	0.0166672	0.00555611	0.0166672	0.0111117	0.761112	39	42	19	100	1.12696	0.154168	1.2925
4	403	4892	4.3.R	16	5	Low	E	-0.62	35	0	0	0	1	154.307	165.688	1.07375	2	4	7.14286	14.2857	5.56e-07	5.56e-07	0.0111117	0.0277783	0.605557	13	24	4	41	0.296846	-1.4176	-1.49171
4	404	4876	4.4.B	3	4	High	E	1.44	30	0	0	0	0	102.958	137.407	1.33459	2	0	7.14286	0	0.0111117	0.0333339	0.00555611	0.0388894	0.411112	21	15	19	55	-1.26114	-0.237121	1.41842
4	404	4915	4.4.B	3	2	High	E	-0.32	29	0	1	0	0	102.958	137.407	1.33459	2	0	7.14286	0	5.56e-07	0.044445	5.56e-07	0.0166672	0.377779	21	22	4	47	-2.23682	-1.12452	-0.470958
4	404	4902	4.4.G	8	2	High	E	0.06	33	0	0	1	0	142.266	156.15	1.09759	2	0	7.14286	0	5.56e-07	0.0111117	0.0111117	0.0555561	0.444446	53	63	24	140	0.0544636	-1.12351	-0.875139
4	404	5099	4.4.G	8	6	High	E	0.01	22	0	1	0	1	142.266	156.15	1.09759	2	0	7.14286	0	5.56e-07	0.0166672	0.0166672	0.0166672	0.272223	8	14	9	31	-2.28599	-0.0337268	-1.04865
4	404	5109	4.4.R	13	2	High	E	1.98	33	0	0	0	0	114.637	139.806	1.21955	0	0	0	0	0.0166672	0.0388894	0.00555611	0.0166672	0.38889	17	4	1	22	-1.54419	0.319036	2.58373
4	404	5208	4.4.R	13	5	High	E	0.38	38	1	0	0	1	114.637	139.806	1.21955	0	0	0	0	0.0111117	0.0277783	5.56e-07	0.0222228	0.477779	9	0	7	16	-0.981373	-0.936612	0.772109
4	405	4995	4.5.B	7	2	Low	B	1.86	33	0	0	1	0	127.221	164.195	1.29063	2	6	7.69231	23.0769	0.00555611	0.0111117	5.56e-07	5.56e-07	0.761112	126	98	29	253	0.654784	0.520953	3.21472
4	405	4832	4.5.B	7	6	Low	B	-0.29	41	1	0	0	0	127.221	164.195	1.29063	2	6	7.69231	23.0769	5.56e-07	0.0111117	0.0166672	0.0500006	0.661112	44	32	14	90	0.749242	-1.20055	-1.24705
4	405	5222	4.5.G	2	4	Low	B	0.17	31	0	0	1	0	117.377	181.193	1.54368	2	7	7.69231	26.9231	0.00555611	0.0388894	0.0222228	0.0166672	0.605557	74	58	32	164	-0.413521	0.78258	-0.442177
4	405	4882	4.5.G	2	3	Low	B	-0.13	37	1	0	1	0	117.377	181.193	1.54368	2	7	7.69231	26.9231	0.00555611	5.56e-07	5.56e-07	0.00555611	0.844446	78	50	22	150	1.31083	-0.728863	0.197131
4	405	5017	4.5.R	9	5	Low	B	-0.56	35	0	0	0	0	125.442	173.274	1.38131	0	11	0	42.3077	0.0166672	0.0277783	0.00555611	0.0166672	0.716668	42	21	9	72	-0.290728	0.0205897	-0.882564
4	405	5045	4.5.R	9	2	Low	B	-0.2	34	0	0	1	0	125.442	173.274	1.38131	0	11	0	42.3077	0.0222228	0.0111117	0.0111117	0.044445	0.811112	145	78	59	282	1.87584	0.354144	-0.897783
4	406	4924	4.6.B	13	4	High	E	0.2	36	0	0	0	0	102.119	159.528	1.56219	4	2	14.2857	7.14286	5.56e-07	0.00555611	0.00555611	0.0222228	0.566668	46	49	13	108	0.35647	-1.19577	0.00422909
4	406	5060	4.6.B	13	3	High	E	-0.18	30	0	0	0	0	102.119	159.528	1.56219	4	2	14.2857	7.14286	5.56e-07	0.00555611	0.0111117	0.00555611	0.43889	22	23	11	56	-0.920718	-0.34075	-0.642939
4	406	5202	4.6.G	8	3	High	E	0.7	31	0	0	1	0	162.084	163.052	1.00597	0	3	0	10.7143	0.0500006	5.56e-07	0.044445	0.0166672	0.772223	133	110	54	297	2.75366	1.99117	0.19811
4	406	5117	4.6.G	8	5	High	E	0.08	32	0	0	0	1	162.084	163.052	1.00597	0	3	0	10.7143	5.56e-07	5.56e-07	5.56e-07	5.56e-07	0.63889	12	27	9	48	-0.204642	-1.09373	0.617378
4	406	5089	4.6.R	10	1	High	E	-0.86	29	0	1	1	0	151.945	158.045	1.04015	2	3	7.14286	10.7143	0.0500006	0.0222228	0.044445	5.56e-07	0.527779	86	66	17	169	-0.204284	2.84063	-1.50253
4	406	4870	4.6.R	10	5	High	E	0.22	35	0	0	0	0	151.945	158.045	1.04015	2	3	7.14286	10.7143	0.0111117	0.0166672	0.00555611	0.00555611	0.616668	38	11	0	49	-0.324774	-0.122921	0.511751
4	407	5108	4.7.B	12	3	High	B	0.72	29	0	1	0	0	150.439	175.281	1.16514	4	4	15.3846	15.3846	0.0166672	0.0222228	5.56e-07	0.0222228	0.666668	30	25	3	58	-0.673959	-0.367354	0.893184
4	407	4928	4.7.B	12	6	High	B	0.31	36	0	0	0	1	150.439	175.281	1.16514	4	4	15.3846	15.3846	5.56e-07	5.56e-07	0.00555611	0.0277783	0.605557	13	19	3	35	0.449654	-1.3158	-0.213205
4	407	5053	4.7.G	15	3	High	B	-0.49	35	0	0	0	1	123.011	177.927	1.44643	2	3	7.69231	11.5385	5.56e-07	0.044445	5.56e-07	0.0166672	0.600001	9	17	6	32	-1.24668	-1.35566	-0.564967
4	407	5100	4.7.G	15	6	High	B	0.04	34	0	0	0	1	123.011	177.927	1.44643	2	3	7.69231	11.5385	0.0166672	0.0222228	0.00555611	0.00555611	0.627779	5	7	11	23	-0.699212	0.352875	0.0706205
4	407	4869	4.7.R	1	4	High	B	-0.48	34	0	0	0	0	133.677	174.161	1.30285	2	2	7.69231	7.69231	5.56e-07	0.00555611	0.0111117	0.00555611	0.683334	24	11	1	36	-0.0300512	-0.58977	-0.964335
4	407	5203	4.7.R	1	1	High	B	-0.01	39	1	0	0	0	133.677	174.161	1.30285	2	2	7.69231	7.69231	0.00555611	0.0222228	0.0166672	0.0277783	0.411112	14	4	2	20	-0.732613	-0.0366653	-0.738773
4	408	4825	4.8.B	11	2	Low	E	0.5	42	1	0	1	0	130.599	165.065	1.2639	2	2	7.14286	7.14286	5.56e-07	5.56e-07	0.00555611	0.0111117	0.744446	68	54	35	157	1.69796	-1.20052	0.841138
4	408	4895	4.8.B	11	6	Low	E	0.09	41	1	0	0	1	130.599	165.065	1.2639	2	2	7.14286	7.14286	0.00558715	0.00558715	0.0111737	0.00558715	0.720672	7	17	25	49	0.590159	-0.477415	0.322995
4	408	5016	4.8.G	4	5	Low	E	-0.33	34	0	0	1	0	161.48	152.613	0.945086	0	1	0	3.57143	0.0500006	0.00555611	0.0500006	0.00555611	0.661112	179	164	100	443	2.59119	3.04674	-0.929542
4	408	4999	4.8.G	4	1	Low	E	0.28	30	0	0	0	0	161.48	152.613	0.945086	0	1	0	3.57143	0.0277783	0.0111117	0.0333339	0.0166672	0.616668	20	18	31	69	-0.122846	1.04305	-0.355806
4	408	5043	4.8.R	6	1	Low	E	0.46	37	1	0	1	0	127.776	156.131	1.22191	6	1	21.4286	3.57143	0.0666672	5.56e-07	0.0666672	5.56e-07	0.63889	124	124	83	331	2.50063	3.61784	0.261064
4	408	5223	4.8.R	6	4	Low	E	-0.02	29	0	1	1	0	127.776	156.131	1.22191	6	1	21.4286	3.57143	0.0166672	0.0222228	5.56e-07	0.00555611	0.605557	54	50	44	148	-0.782968	0.130918	0.372062
4	409	4863	4.9.B	12	2	High	B	0.82	36	0	0	0	0	139.724	167.869	1.20143	2	0	7.69231	0	5.56e-07	5.56e-07	5.56e-07	0.0111117	0.672223	23	14	8	45	0.389563	-1.43943	1.15391
4	409	5095	4.9.B	12	5	High	B	0.58	31	0	0	0	0	139.724	167.869	1.20143	2	0	7.69231	0	0.0166672	0.0166672	0.00555611	0.00555611	0.494446	41	1	1	43	-1.0952	0.735673	0.59971
4	409	5113	4.9.R	15	2	High	B	0.72	31	0	0	1	0	124.004	170.955	1.37863	2	1	7.69231	3.84615	0.00555611	0.0111117	0.00555611	0.0277783	0.711112	62	53	12	127	0.464431	-0.41477	0.485188
4	409	5210	4.9.R	15	5	High	B	0.69	36	0	0	0	0	124.004	170.955	1.37863	2	1	7.69231	3.84615	5.56e-07	0.0111117	0.00555611	0.0222228	0.666668	30	27	13	70	0.229662	-1.0536	0.58282
4	410	4890	4.10.	4	4	Low	E	-1.21	34	0	0	0	0	127.328	157.727	1.23875	2	1	7.14286	3.57143	5.56e-07	0.0111117	0.00555611	5.56e-07	0.655557	22	53	33	108	-0.382758	-0.447588	-1.29084
4	410	4827	4.10.	4	2	Low	E	0.06	37	1	0	1	0	127.328	157.727	1.23875	2	1	7.14286	3.57143	0.00555611	0.00555611	5.56e-07	0.0111117	0.677779	55	61	37	153	0.544915	-0.883101	0.502671
4	410	5044	4.10.	11	3	Low	E	0.55	31	0	0	1	0	133.105	140.425	1.055	0	5	0	17.8571	0.00555611	5.56e-07	5.56e-07	5.56e-07	0.650001	74	21	25	120	0.00654279	-0.230209	1.299
4	410	5001	4.10.	11	4	Low	E	1	30	0	0	0	1	133.105	140.425	1.055	0	5	0	17.8571	0.0277783	0.00555611	0.0277783	5.56e-07	0.633334	13	14	7	34	-0.418131	1.56689	1.21833
4	410	5024	4.10.	16	2	Low	E	0.8	36	0	0	1	0	114.907	157.955	1.37463	0	2	0	7.14286	5.56e-07	0.00555611	0.00555611	0.0166672	0.672223	65	79	41	185	0.870993	-0.895391	1.00711
4	410	5021	4.10.	16	6	Low	E	-1.59	38	1	0	1	0	114.907	157.955	1.37463	0	2	0	7.14286	0.0277783	5.56e-07	0.0277783	0.00555611	0.716668	113	135	85	333	2.54952	1.44104	-2.37297
4	411	5209	4.11.	10	4	High	E	-0.85	41	1	0	1	0	184.468	173.539	0.94075	4	0	14.2857	0	0.0166672	0.00555611	0.0166672	0.044445	0.711112	97	88	44	229	2.27306	-0.302914	-1.62169
4	411	5072	4.11.	10	2	High	E	0.1	31	0	0	0	0	184.468	173.539	0.94075	4	0	14.2857	0	0.00555611	0.0166672	5.56e-07	0.0111117	0.816668	30	30	16	76	0.0759781	-1.21286	0.547974
4	411	5107	4.11.	3	3	High	E	0.36	32	0	0	0	0	140.12	176.292	1.25815	0	2	0	7.14286	0.0333339	0.044445	0.0111117	0.0111117	0.616668	22	5	10	37	-0.850874	0.684567	0.493581
4	411	5064	4.11.	3	6	High	E	-0.63	31	0	0	0	0	140.12	176.292	1.25815	0	2	0	7.14286	0.0111117	0.0388894	0.0111117	0.0277783	0.477779	16	29	13	58	-1.141	-0.11344	-1.36441
4	411	4897	4.11.	13	1	High	E	0.05	27	0	1	0	0	178.654	173.255	0.969784	4	2	14.2857	7.14286	0.00555611	0.0166672	0.0222228	0.0388894	0.561112	30	25	18	73	-0.408263	-0.265782	-0.968559
4	411	4875	4.11.	13	6	High	E	0.43	32	0	0	0	1	178.654	173.255	0.969784	4	2	14.2857	7.14286	5.56e-07	0.0333339	0.0111117	0.0166672	0.700001	9	18	5	32	-0.520705	-1.06505	0.367261
4	412	5032	4.12.	7	5	Low	B	-0.62	29	0	1	0	1	151.579	136.439	0.900117	0	5	0	19.2308	0.00555611	0.0111117	5.56e-07	0.0222228	0.716668	11	7	1	19	-0.822704	-1.12158	-1.05273
4	412	5040	4.12.	7	3	Low	B	-0.05	30	0	0	0	0	151.579	136.439	0.900117	0	5	0	19.2308	0.0333339	0.0166672	5.56e-07	0.00555611	0.572223	19	5	6	30	-1.39777	0.565036	0.114786
4	412	5006	4.12.	9	6	Low	B	0.14	33	0	0	0	1	103.115	143.453	1.39119	0	7	0	26.9231	5.56e-07	0.0277783	0.00555611	0.0277783	0.677779	10	24	19	53	-0.644207	-1.07536	-0.27307
4	412	5216	4.12.	9	3	Low	B	0.36	27	0	1	0	0	103.115	143.453	1.39119	0	7	0	26.9231	0.00555611	0.0277783	0.00555611	0.0111117	0.566668	23	26	17	66	-1.4624	0.230912	0.0886572
4	412	4889	4.12.	14	1	Low	B	-0.77	36	0	0	0	0	155.696	147.267	0.945864	2	6	7.69231	23.0769	5.56e-07	0.0166672	0.00555611	0.0111117	0.73889	21	44	12	77	-0.0783764	-0.915859	-1.16734
4	412	4835	4.12.	14	4	Low	B	-0.77	37	1	0	0	0	155.696	147.267	0.945864	2	6	7.69231	23.0769	5.56e-07	0.0111117	0.0277783	0.0277783	0.800001	35	37	12	84	0.832085	-0.768207	-1.87067
4	413	5035	4.13.	11	5	Low	E	0.03	34	0	0	0	0	115.635	161.942	1.40047	2	2	7.14286	7.14286	0.00555611	0.0222228	5.56e-07	0.00555611	0.594446	37	0	13	50	-1.07093	-0.707891	0.525805
4	413	5220	4.13.	11	1	Low	E	0.11	34	0	0	0	0	115.635	161.942	1.40047	2	2	7.14286	7.14286	5.56e-07	0.0111117	5.56e-07	0.00555611	0.48889	28	10	43	81	-1.04264	-1.00902	0.44987
4	413	4888	4.13.	6	3	Low	E	0.3	38	1	0	1	0	108.719	165.662	1.52377	4	3	14.2857	10.7143	5.56e-07	0.0222228	0.0111117	0.0222228	0.672223	59	29	31	119	0.303263	-1.00333	0.222684
4	413	4833	4.13.	6	5	Low	E	0.24	39	1	0	1	0	108.719	165.662	1.52377	4	3	14.2857	10.7143	5.56e-07	0.0166672	5.56e-07	0.0222228	0.783334	112	22	13	147	0.738404	-1.8533	0.723514
4	413	5037	4.13.	16	1	Low	E	-0.94	33	0	0	0	0	116.274	162.426	1.39693	0	1	0	3.57143	0.00555611	0.00555611	0.00555611	0.00555611	0.53889	21	5	3	29	-0.839681	-0.357324	-1.3359
4	413	5005	4.13.	16	4	Low	E	0.87	32	0	0	0	0	116.274	162.426	1.39693	0	1	0	3.57143	0.00555611	0.0111117	5.56e-07	0.0222228	0.566668	22	5	4	31	-0.889462	-1.11728	1.20585
4	414	4899	4.14.	1	2	High	B	1.06	37	1	0	1	0	152.852	190.064	1.24345	4	1	15.3846	3.84615	0.0388894	0.00555611	0.044445	0.0111117	0.711112	83	77	28	188	1.79322	2.00833	0.783017
4	414	5119	4.14.	1	6	High	B	0.05	27	0	1	0	0	152.852	190.064	1.24345	4	1	15.3846	3.84615	5.56e-07	0.00555611	5.56e-07	0.0111117	0.655557	45	99	34	178	0.00787922	-0.78223	-0.0859624
4	414	5207	4.14.	12	4	High	B	0.37	35	0	0	1	0	98	187.181	1.91001	2	1	7.69231	3.84615	0.0388894	5.56e-07	0.0333339	0.00555611	0.761112	63	78	56	197	2.06766	1.84387	-0.00469411
4	414	5055	4.14.	12	1	High	B	1.71	29	0	1	0	1	98	187.181	1.91001	2	1	7.69231	3.84615	5.56e-07	0.0222228	5.56e-07	0.00555611	0.633334	8	23	20	51	-1.10048	-0.753066	2.47537
4	414	4871	4.14.	5	5	High	B	0.93	32	0	0	1	0	84.2305	166.616	1.9781	4	2	15.3846	7.69231	0.0166672	5.56e-07	0.0166672	0.00555611	0.733334	50	56	18	124	1.15458	0.835636	0.861824
4	414	5087	4.14.	5	1	High	B	0.57	24	0	1	0	1	84.2305	166.616	1.9781	4	2	15.3846	7.69231	5.56e-07	0.00555611	5.56e-07	0.00555611	0.644446	10	29	5	44	-1.04944	-0.865805	0.639493
4	415	4997	4.15.	14	2	Low	B	0.94	33	0	0	0	1	146.185	152.492	1.04315	2	5	7.69231	19.2308	5.56e-07	0.0222228	5.56e-07	5.56e-07	0.555557	4	0	1	5	-1.80979	-0.449583	1.74385
4	415	5018	4.15.	14	6	Low	B	-0.79	36	0	0	0	0	146.185	152.492	1.04315	2	5	7.69231	19.2308	0.0111117	0.0111117	0.00555611	0.00555611	0.733334	19	22	12	53	-0.0778868	-0.0354435	-1.02512
4	415	5033	4.15.	2	5	Low	B	0.38	27	0	1	0	0	125.039	165.69	1.32511	2	3	7.69231	11.5385	0.0111117	0.00555611	0.0111117	0.00555611	0.561112	33	47	17	97	-0.699782	0.893163	-0.00934081
4	415	4829	4.15.	2	1	Low	B	0.86	35	0	0	0	0	125.039	165.69	1.32511	2	3	7.69231	11.5385	0.0111117	5.56e-07	0.0111117	0.0222228	0.722223	32	57	44	133	1.23961	0.0389558	0.609788
4	415	5215	4.15.	7	1	Low	B	0.17	27	0	1	0	0	103.8	157.994	1.5221	12	4	46.1538	15.3846	0.00555611	5.56e-07	5.56e-07	5.56e-07	0.466668	44	42	14	100	-1.10956	0.430949	0.294563
4	415	4891	4.15.	7	4	Low	B	0.4	37	1	0	0	1	103.8	157.994	1.5221	12	4	46.1538	15.3846	0.00555611	5.56e-07	0.0166672	0.00555611	0.750001	2	28	7	37	0.744703	-0.00249613	0.222201
4	416	5063	4.16.	8	4	High	E	-0.56	31	0	0	0	0	116.708	154.91	1.32732	0	2	0	7.14286	0.0167603	0.0223469	0.0223469	0.00558715	0.513968	40	22	6	68	-0.761844	0.897564	-1.10415
4	416	5073	4.16.	8	1	High	E	-0.89	31	0	0	0	1	116.708	154.91	1.32732	0	2	0	7.14286	5.56e-07	0.0222228	0.00555611	5.56e-07	0.383334	5	7	4	16	-2.03306	-0.180238	-1.08998
4	416	4926	4.16.	10	6	High	E	0.05	33	0	0	0	0	118.3	155.977	1.31849	2	2	7.14286	7.14286	5.59e-07	5.59e-07	5.59e-07	0.0223469	0.513968	44	35	11	90	0.0685228	-1.65556	-0.102249
4	416	4900	4.16.	10	3	High	E	0.18	33	0	0	1	0	118.3	155.977	1.31849	2	2	7.14286	7.14286	0.089386	0.0111737	0.0670397	0.0111737	0.692739	110	75	38	223	1.74913	3.06096	-0.4839
4	416	5098	4.16.	3	5	High	E	0.26	31	0	0	1	0	130.613	152.682	1.16897	4	3	14.2857	10.7143	0.0167603	0.00558715	0.0223469	0.0111737	0.547487	73	22	6	101	0.125837	0.731589	-0.180921
4	416	5204	4.16.	3	1	High	E	-1.12	36	0	0	0	0	130.613	152.682	1.16897	4	3	14.2857	10.7143	0.0722228	0.0111117	0.0777783	0.0388894	0.527779	32	21	0	53	0.673652	1.95073	-2.89313
5	501	6945	5.1.B	14	5	High	E	0.03	43	1	0	1	0	135.645	155.151	1.1438	4	7	14.2857	25	0.0111737	0.0111737	5.59e-07	0.0111737	0.508381	86	30	28	144	0.978586	-0.521773	0.529085
5	501	6888	5.1.B	14	2	High	E	-0.28	25	0	1	0	1	135.645	155.151	1.1438	4	7	14.2857	25	0.0111737	0.0391067	0.0279335	0.0279335	0.217878	1	26	7	34	-1.81929	0.896737	-1.66082
5	501	6860	5.1.G	7	3	High	E	-0.03	36	0	0	1	0	138.733	154.691	1.11502	6	8	21.4286	28.5714	0.0167603	0.00558715	0.00558715	0.00558715	0.653632	115	35	16	166	1.42325	0.279759	0.116508
5	501	7300	5.1.G	7	4	High	E	0.08	31	0	0	0	0	138.733	154.691	1.11502	6	8	21.4286	28.5714	0.00558715	0.00558715	0.00558715	0.0167603	0.536314	31	36	8	75	0.272467	-0.460429	-0.283223
5	501	7315	5.1.R	9	5	High	E	-0.49	37	1	0	1	0	189.095	163.626	0.865312	8	3	28.5714	10.7143	0.00558715	0.00558715	5.59e-07	0.0111737	0.368716	162	93	30	285	1.01163	-0.0443031	-0.52242
5	501	7284	5.1.R	9	1	High	E	-0.83	26	0	1	0	0	189.095	163.626	0.865312	8	3	28.5714	10.7143	0.00558715	0.0111737	0.0167603	0.0167603	0.240225	14	21	13	48	-1.3005	0.430776	-2.16454
5	502	6856	5.2.B	3	2	High	B	-0.05	39	1	0	0	0	119.365	140.768	1.17931	6	14	21.4286	50	5.59e-07	0.0223469	5.59e-07	0.0335201	0.715085	25	10	3	38	0.563731	-1.98358	-0.14721
5	502	7289	5.2.B	3	6	High	B	0.43	26	0	1	0	1	119.365	140.768	1.17931	6	14	21.4286	50	5.59e-07	0.00558715	5.59e-07	0.0167603	0.675979	13	5	1	19	-0.248112	-1.37869	0.209318
5	502	6937	5.2.G	15	3	High	B	0.4	33	0	0	0	0	96.4193	132.634	1.37559	10	15	35.7143	53.5714	0.0111737	0.0335201	5.59e-07	0.0111737	0.396649	38	35	11	84	-0.982187	0.193925	0.530871
5	502	7124	5.2.G	15	4	High	B	0.74	35	0	0	0	0	96.4193	132.634	1.37559	10	15	35.7143	53.5714	5.59e-07	0.0335201	5.59e-07	0.0279335	0.57542	31	16	12	59	-0.283913	-1.37587	0.841446
5	502	7312	5.2.R	8	6	High	B	0.28	30	0	0	0	0	108.619	149.107	1.37276	6	10	21.4286	35.7143	0.00558715	0.00558715	0.00558715	0.0111737	0.351956	46	10	13	69	-0.595733	0.375395	-0.281664
5	502	6886	5.2.R	8	1	High	B	0.34	27	0	1	0	1	108.619	149.107	1.37276	6	10	21.4286	35.7143	0.00558715	0.0223469	0.0167603	0.0279335	0.463688	10	7	25	42	-0.702322	0.27503	-0.663772
5	503	7128	5.3.B	10	2	Low	B	0.04	22	0	1	0	0	109.343	179.748	1.64389	14	5	50	17.8571	0.00558715	0.0111737	0.00558715	0.0111737	0.553074	21	52	13	86	-0.831463	0.352816	-0.680604
5	503	6892	5.3.B	10	4	Low	B	0.92	26	0	1	0	0	109.343	179.748	1.64389	14	5	50	17.8571	5.59e-07	0.0111737	0.0223469	0.0111737	0.642459	44	63	37	144	0.279812	0.370277	0.308067
5	503	6972	5.3.G	2	4	Low	B	1.38	35	0	0	1	0	130.626	179.472	1.37394	4	6	14.2857	21.4286	0.0279335	0.0223469	0.0111737	5.59e-07	0.597766	83	6	6	95	-0.00955741	1.75092	2.02669
5	503	7000	5.3.G	2	3	Low	B	0.73	29	0	1	0	0	130.626	179.472	1.37394	4	6	14.2857	21.4286	0.0111737	0.00558715	0.00558715	0.0223469	0.60894	26	36	7	69	0.12961	0.0417077	0.317663
5	503	6880	5.3.R	16	6	Low	B	0.15	35	0	0	0	0	128.988	160.926	1.24761	2	5	7.14286	17.8571	0.00558715	0.0279335	5.59e-07	0.0111737	0.692739	24	46	18	88	-0.0118243	-0.573185	0.409371
5	503	7147	5.3.R	16	1	Low	B	1.85	28	0	1	1	0	128.988	160.926	1.24761	2	5	7.14286	17.8571	0.00558715	5.59e-07	0.0111737	0.0223469	0.60894	90	102	60	252	1.60802	0.619236	1.60075
5	504	7125	5.4.B	11	5	High	E	0.36	31	0	0	1	0	107.184	163.899	1.52914	2	5	7.14286	17.8571	0.0167603	0.0279335	0.0111737	0.0223469	0.296091	78	48	20	146	-0.495482	0.844912	-0.13228
5	504	7311	5.4.B	11	2	High	E	0.12	30	0	0	1	0	107.184	163.899	1.52914	2	5	7.14286	17.8571	0.0279335	5.59e-07	0.0279335	0.0111737	0.525141	63	66	34	163	1.36549	1.35157	-0.63735
5	504	7301	5.4.G	9	4	High	E	0.4	38	1	0	1	0	84.174	180.599	2.14555	2	3	7.14286	10.7143	0.00558715	0.00558715	0.00558715	5.59e-07	0.55866	52	44	31	127	0.810113	0.27698	0.943424
5	504	6982	5.4.G	9	3	High	E	-0.22	29	0	1	0	0	84.174	180.599	2.14555	2	3	7.14286	10.7143	5.59e-07	0.0279335	0.00558715	0.0167603	0.324023	20	13	10	43	-1.41407	-0.598551	-0.846961
5	504	6984	5.4.R	7	2	High	E	1.44	35	0	0	1	0	113.223	168.603	1.48912	4	4	14.2857	14.2857	0.0279335	0.0111737	0.0279335	0.0223469	0.452515	74	41	12	127	0.864204	1.20369	1.2273
5	504	7291	5.4.R	7	6	High	E	1.14	30	0	0	0	0	113.223	168.603	1.48912	4	4	14.2857	14.2857	0.0111737	0.0111737	0.0111737	0.0335201	0.324023	33	14	10	57	-0.477342	0.13589	0.659307
5	505	7146	5.5.B	15	2	High	B	1.45	24	0	1	1	0	72.3435	129.807	1.79431	14	8	50	28.5714	5.56e-07	0.0111117	0.00555611	0.0277783	0.405557	55	52	4	111	-0.621613	-0.225303	0.918652
5	505	6899	5.5.B	15	5	High	B	-0.57	30	0	0	0	1	72.3435	129.807	1.79431	14	8	50	28.5714	0.00555611	0.00555611	5.56e-07	0.0277783	0.605557	9	5	9	23	-0.0650343	-1.1319	-1.21731
5	505	7293	5.5.G	8	5	High	B	0.12	31	0	0	0	1	106.888	136.795	1.2798	14	6	50	21.4286	0.0111117	0.044445	0.00555611	5.56e-07	0.216668	3	2	0	5	-2.4338	1.38571	0.0632731
5	505	6858	5.5.G	8	3	High	B	-1.08	27	0	1	0	0	106.888	136.795	1.2798	14	6	50	21.4286	0.0111117	0.0222228	5.56e-07	0.0277783	0.544446	22	0	0	22	-0.942887	-0.665721	-1.93286
5	505	7303	5.5.R	12	4	High	B	1.11	34	0	0	1	0	131.595	126.953	0.964724	4	9	14.2857	32.1429	0.00555611	0.00555611	0.00555611	0.0111117	0.755557	63	66	30	159	1.59203	-0.059086	1.31745
5	505	6983	5.5.R	12	1	High	B	0.11	30	0	0	0	0	131.595	126.953	0.964724	4	9	14.2857	32.1429	5.56e-07	0.0166672	0.0166672	0.0388894	0.522223	20	29	25	74	0.018993	-0.568088	-1.05238
5	506	7123	5.6.B	14	6	High	E	0.14	37	1	0	1	0	100.171	170.178	1.69887	8	2	28.5714	7.14286	0.00555611	5.56e-07	0.00555611	0.0222228	0.527779	68	54	45	167	1.63939	-0.503334	-0.178345
5	506	7297	5.6.B	14	1	High	E	0.22	39	1	0	0	0	100.171	170.178	1.69887	8	2	28.5714	7.14286	5.56e-07	0.00555611	0.0111117	0.0222228	0.63889	21	41	31	93	1.36965	-1.1909	-0.0536419
5	506	6857	5.6.G	11	3	High	E	0.48	36	0	0	1	0	126.942	153.559	1.20967	2	5	7.14286	17.8571	5.56e-07	0.00555611	0.00555611	0.0111117	0.533334	79	80	28	187	1.12928	-0.577119	0.506502
5	506	7294	5.6.G	11	4	High	E	1.56	30	0	0	0	0	126.942	153.559	1.20967	2	5	7.14286	17.8571	5.56e-07	0.0166672	5.56e-07	0.00555611	0.283334	41	39	25	105	-1.15565	-0.380136	2.15741
5	506	7307	5.6.R	7	1	High	E	0.67	35	0	0	1	0	141.166	159.713	1.13139	2	4	7.14286	14.2857	0.0166672	0.00555611	5.56e-07	0.0222228	0.544446	50	15	4	69	0.489585	-0.688272	0.954405
5	506	6896	5.6.R	7	5	High	E	-0.27	32	0	0	0	0	141.166	159.713	1.13139	2	4	7.14286	14.2857	0.00555611	0.0388894	0.00555611	0.00555611	0.38889	29	6	11	46	-1.24927	0.134947	-0.431552
5	507	6875	5.7.B	6	2	Low	E	0.45	35	0	0	1	0	153.053	135.31	0.884072	2	4	7.14286	14.2857	0.00555611	0.00555611	0.00555611	0.0333339	0.650001	99	47	27	173	1.40596	-0.688299	0.209683
5	507	7130	5.7.B	6	4	Low	E	0.61	30	0	0	0	0	153.053	135.31	0.884072	2	4	7.14286	14.2857	0.0166672	0.0277783	0.0111117	0.0166672	0.700001	26	30	23	79	0.131645	0.183801	0.549164
5	507	7002	5.7.G	1	3	Low	E	1.56	35	0	0	1	0	131.086	134.036	1.02251	2	8	7.14286	28.5714	5.56e-07	0.00555611	0.0166672	0.0111117	0.466668	67	46	14	127	0.469014	-0.069349	1.61478
5	507	6850	5.7.G	1	5	Low	E	0.39	34	0	0	0	0	131.086	134.036	1.02251	2	8	7.14286	28.5714	5.56e-07	0.0277783	5.56e-07	0.0277783	0.533334	17	8	6	31	-0.730543	-1.69843	0.463253
5	507	6974	5.7.R	13	6	Low	E	1.1	36	0	0	1	0	105.855	132.721	1.2538	0	9	0	32.1429	0.0111117	0.0111117	0.0111117	0.0111117	0.583334	49	12	0	61	0.372253	0.112052	1.3241
5	507	7149	5.7.R	13	1	Low	E	0.05	27	0	1	0	0	105.855	132.721	1.2538	0	9	0	32.1429	0.0277783	0.0222228	0.0166672	0.0111117	0.333334	46	87	21	154	-0.771971	1.66819	-0.590425
5	508	7155	5.8.B	5	5	Low	B	-0.63	24	0	1	1	0	94.9527	143.811	1.51455	8	10	28.5714	35.7143	0.0111117	0.0333339	5.56e-07	5.56e-07	0.43889	55	37	16	108	-1.90004	0.980486	-0.727075
5	508	7003	5.8.B	5	2	Low	B	0.08	21	0	1	0	1	94.9527	143.811	1.51455	8	10	28.5714	35.7143	0.00555611	0.00555611	5.56e-07	0.0111117	0.544446	4	4	0	8	-1.37073	-0.354486	-0.388191
5	508	6956	5.8.G	16	3	Low	B	0.79	27	0	1	0	0	90.6709	167.286	1.84498	8	8	28.5714	28.5714	5.56e-07	0.0166672	0.0111117	0.0277783	0.794446	23	51	26	100	0.503012	-0.734836	0.250916
5	508	7140	5.8.G	16	4	Low	B	0.49	32	0	0	1	0	90.6709	167.286	1.84498	8	8	28.5714	28.5714	5.56e-07	5.56e-07	0.0111117	0.0222228	0.605557	59	68	23	150	1.16918	-0.434007	-0.229846
5	508	6967	5.8.R	10	1	Low	B	0.01	36	0	0	0	1	121.716	162.52	1.33524	4	7	14.2857	25	0.0111117	0.0111117	5.56e-07	0.0166672	0.511112	0	6	2	8	-0.531769	-0.516254	-0.0755775
5	508	6853	5.8.R	10	6	Low	B	0.16	29	0	1	0	1	121.716	162.52	1.33524	4	7	14.2857	25	5.56e-07	0.0166672	0.00555611	5.56e-07	0.550001	1	6	2	9	-1.25562	0.0645133	0.0986361
5	509	6955	5.9.B	4	2	Low	E	0.19	29	0	1	0	0	122.787	185.169	1.50805	4	4	14.2857	14.2857	5.56e-07	0.0500006	0.00555611	0.0277783	0.572223	38	23	8	69	-0.9083	-1.00846	-0.184911
5	509	7009	5.9.B	4	6	Low	E	-0.67	36	0	0	1	0	122.787	185.169	1.50805	4	4	14.2857	14.2857	5.59e-07	0.0223469	0.0111737	0.00558715	0.407822	57	13	6	76	-0.67775	-0.234241	-1.13324
5	509	6884	5.9.G	13	4	Low	E	0.45	38	1	0	1	0	139.703	217.608	1.55765	6	2	21.4286	7.14286	0.00555611	0.00555611	0.0111117	0.0333339	0.666668	166	101	57	324	2.61022	-0.101056	0.191618
5	509	7127	5.9.G	13	2	Low	E	0.59	24	0	1	0	0	139.703	217.608	1.55765	6	2	21.4286	7.14286	5.56e-07	0.00555611	0.0111117	0.0111117	0.53889	23	39	39	101	-0.322561	-0.271937	0.0956015
5	509	6845	5.9.R	6	6	Low	E	-0.61	36	0	0	1	0	101.435	187.557	1.84903	0	4	0	14.2857	0.00555611	0.00555611	0.00555611	0.0166672	0.583334	53	8	19	80	0.525214	-0.638944	-1.05626
5	509	6971	5.9.R	6	1	Low	E	0.15	30	0	0	0	0	101.435	187.557	1.84903	0	4	0	14.2857	0.00555611	0.0388894	5.56e-07	0.0277783	0.28889	20	8	8	36	-1.94652	-0.625384	-0.0810709
5	510	6947	5.10.	8	4	High	B	0.44	28	0	1	0	0	60.8055	130.052	2.13882	6	11	21.4286	39.2857	0.044445	0.0222228	0.0333339	0.0111117	0.400001	46	24	4	74	-0.538511	2.35972	-0.424668
5	510	7298	5.10.	8	2	High	B	0.21	35	0	0	1	0	60.8055	130.052	2.13882	6	11	21.4286	39.2857	0.0277783	0.0166672	0.0166672	0.0333339	0.616668	83	24	4	111	1.01255	0.653158	-0.486619
5	510	6864	5.10.	12	5	High	B	0.24	29	0	1	0	0	87.4105	120.286	1.37611	14	10	50	35.7143	0.00555611	0.0111117	0.00555611	0.0222228	0.611112	27	13	0	40	-0.0237357	-0.375279	-0.330148
5	510	7287	5.10.	12	3	High	B	-0.59	24	0	1	0	1	87.4105	120.286	1.37611	14	10	50	35.7143	5.56e-07	0.0277783	5.56e-07	0.0166672	0.272223	5	7	3	15	-2.3946	-0.633077	-1.43608
5	510	6996	5.10.	3	5	High	B	-0.88	32	0	0	1	0	111.488	120.019	1.07652	6	12	21.4286	42.8571	0.0166672	5.56e-07	0.0166672	0.0222228	0.78889	140	22	3	165	2.23805	0.260163	-1.99981
5	510	7119	5.10.	3	1	High	B	0.13	35	0	0	1	0	111.488	120.019	1.07652	6	12	21.4286	42.8571	0.0166672	0.0333339	0.0388894	0.0222228	0.477779	110	131	40	281	1.23399	1.87037	-0.819208
5	511	7157	5.11.	4	5	Low	E	0.29	29	0	1	0	0	141.246	186.188	1.31819	6	6	21.4286	21.4286	0.00555611	0.0277783	0.00555611	0.00555611	0.500001	14	12	0	26	-1.22407	0.0321328	0.270757
5	511	6968	5.11.	4	1	Low	E	-0.03	31	0	0	0	0	141.246	186.188	1.31819	6	6	21.4286	21.4286	0.0388894	0.0333339	0.0111117	0.0166672	0.33889	37	54	16	107	-0.924709	1.38624	-0.492532
5	511	6841	5.11.	13	3	Low	E	0.47	31	0	0	0	0	143.372	216.57	1.51055	6	1	21.4286	3.57143	5.56e-07	5.56e-07	0.0111117	0.0277783	0.400001	45	30	21	96	0.238011	-0.688154	-0.323315
5	511	7011	5.11.	13	5	Low	E	0.94	32	0	0	0	0	143.372	216.57	1.51055	6	1	21.4286	3.57143	5.56e-07	0.0111117	0.0277783	0.0111117	0.300001	33	53	24	110	-0.506435	0.488813	0.383179
5	511	7137	5.11.	1	6	Low	E	0.72	34	0	0	0	0	113.853	189.919	1.66811	8	5	28.5714	17.8571	0.0222228	0.0277783	0.0166672	0.0166672	0.350001	25	98	15	138	-0.342702	1.21351	0.472127
5	511	6873	5.11.	1	1	Low	E	0.78	37	1	0	1	0	113.853	189.919	1.66811	8	5	28.5714	17.8571	0.0111117	0.00555611	0.00555611	0.0111117	0.372223	54	56	15	125	0.169782	0.357931	0.881883
5	512	6839	5.12.	5	3	Low	B	0.46	33	0	0	1	0	97.4112	156.496	1.60655	6	12	21.4286	42.8571	5.56e-07	0.0222228	0.0111117	0.0111117	0.583334	84	39	7	130	0.065543	-0.042528	0.134421
5	512	6975	5.12.	5	4	Low	B	0.35	31	0	0	0	0	97.4112	156.496	1.60655	6	12	21.4286	42.8571	5.56e-07	5.56e-07	0.0111117	0.0166672	0.650001	43	77	15	135	1.10201	-0.418991	-0.335551
5	512	7001	5.12.	10	3	Low	B	-0.34	25	0	1	0	0	114.987	133.637	1.16219	2	13	7.14286	46.4286	0.0166672	5.56e-07	0.00555611	0.00555611	0.505557	28	24	6	58	-0.398426	0.765146	-1.10915
5	512	7160	5.12.	10	5	Low	B	-0.13	21	0	1	0	0	114.987	133.637	1.16219	2	13	7.14286	46.4286	0.0111117	0.0222228	5.56e-07	5.56e-07	0.466668	20	14	2	36	-2.18487	0.786069	-0.172344
5	512	6960	5.12.	2	5	Low	B	2	29	0	1	0	0	119.229	142.288	1.1934	0	10	0	35.7143	5.56e-07	5.56e-07	5.56e-07	0.00555611	0.666668	37	30	8	75	0.326891	-0.791672	2.62077
5	512	6876	5.12.	2	1	Low	B	-0.93	32	0	0	1	0	119.229	142.288	1.1934	0	10	0	35.7143	0.00555611	0.0111117	0.00555611	5.56e-07	0.733334	105	11	0	116	0.32704	0.416694	-1.13807
5	513	7120	5.13.	9	2	High	E	-0.17	35	0	0	1	0	158.296	167.617	1.05888	2	7	7.14286	25	0.00558715	0.0167603	0.0167603	0.00558715	0.413409	62	60	33	155	0.246844	0.68177	-0.536615
5	513	6895	5.13.	9	6	High	E	-1.25	30	0	0	0	1	158.296	167.617	1.05888	2	7	7.14286	25	0.0111737	5.59e-07	0.0111737	0.00558715	0.536314	13	77	31	121	0.766235	0.325922	-2.12997
5	513	7286	5.13.	14	3	High	E	0.63	26	0	1	1	0	150.59	154.614	1.02672	8	9	28.5714	32.1429	0.0167603	0.0111737	0.0223469	0.0111737	0.463688	66	65	47	178	0.304022	1.31753	0.099107
5	513	6867	5.13.	14	4	High	E	0.71	37	1	0	0	0	150.59	154.614	1.02672	8	9	28.5714	32.1429	0.00558715	0.0111737	0.00558715	0.0223469	0.720672	26	17	8	51	1.07738	-1.02302	0.865203
5	513	6994	5.13.	11	6	High	E	1.64	23	0	1	1	0	86.2052	169.856	1.97037	4	4	14.2857	14.2857	0.0335201	0.0502799	0.00558715	0.00558715	0.452515	51	40	30	121	-1.20828	1.55716	2.11805
5	513	6939	5.13.	11	1	High	E	-0.2	34	0	0	0	1	86.2052	169.856	1.97037	4	4	14.2857	14.2857	5.59e-07	5.59e-07	0.0111737	0.0391067	0.541901	12	51	35	98	1.24006	-1.3142	-1.17867
5	514	6976	5.14.	1	4	Low	E	0.26	37	1	0	1	0	132.203	155.633	1.17723	4	5	14.2857	17.8571	0.00558715	0.0167603	5.59e-07	0.0111737	0.541901	61	15	6	82	-0.0882709	-0.766175	0.666644
5	514	6957	5.14.	1	2	Low	E	0.78	34	0	0	0	0	132.203	155.633	1.17723	4	5	14.2857	17.8571	0.00558715	5.59e-07	5.59e-07	0.0111737	0.519554	21	17	4	42	0.169945	-0.877765	1.09522
5	514	7154	5.14.	6	5	Low	E	-0.15	27	0	1	0	0	88.4434	182.068	2.05858	10	4	35.7143	14.2857	5.59e-07	0.0167603	5.59e-07	0.0111737	0.446928	24	37	20	81	-1.19837	-0.942044	-0.33898
5	514	7005	5.14.	6	3	Low	E	-1.69	28	0	1	0	0	88.4434	182.068	2.05858	10	4	35.7143	14.2857	5.59e-07	0.00558715	0.00558715	0.0279335	0.530727	32	36	13	81	-0.218671	-1.22341	-3.06607
5	514	6877	5.14.	4	3	Low	E	0.09	29	0	1	1	0	71.508	179.94	2.51636	8	1	28.5714	3.57143	0.00558715	0.0111737	5.59e-07	0.0111737	0.402236	91	34	8	133	-0.694734	-0.22735	0.0518829
5	514	7133	5.14.	4	4	Low	E	-0.82	26	0	1	0	0	71.508	179.94	2.51636	8	1	28.5714	3.57143	0.0222228	0.0222228	0.00555611	0.0166672	0.522223	14	6	0	20	-1.1143	0.193791	-1.5547
5	515	7153	5.15.	2	6	Low	B	0.88	28	0	1	1	0	110.749	136.226	1.23004	4	11	14.2857	39.2857	5.59e-07	0.0167603	0.0223469	0.0446933	0.586593	79	157	79	315	1.338	0.300033	-0.131026
5	515	6840	5.15.	2	2	Low	B	0.86	33	0	0	0	1	110.749	136.226	1.23004	4	11	14.2857	39.2857	5.59e-07	0.0223469	5.59e-07	0.0167603	0.564247	5	34	12	51	-0.644012	-1.06127	1.04187
5	515	7013	5.15.	16	5	Low	B	1.23	32	0	0	0	0	106.22	141.236	1.32966	6	11	21.4286	39.2857	0.0111737	0.0223469	0.00558715	0.0111737	0.368716	46	35	22	103	-0.839604	0.894152	1.23483
5	515	6969	5.15.	16	2	Low	B	0.53	40	1	0	1	0	106.22	141.236	1.32966	6	11	21.4286	39.2857	0.0167603	0.0167603	5.59e-07	0.0167603	0.57542	59	14	18	91	0.332313	-0.196153	0.888549
5	515	6874	5.15.	5	1	Low	B	0.62	30	0	0	1	0	113.922	153.068	1.34361	0	6	0	21.4286	0.0111737	0.0279335	0.00558715	0.0279335	0.581007	98	95	43	236	0.513354	0.567658	0.265192
5	515	7142	5.15.	5	6	Low	B	0.02	32	0	0	0	1	113.922	153.068	1.34361	0	6	0	21.4286	5.59e-07	0.0111737	0.00558715	0.0279335	0.625699	11	37	29	77	0.169396	-0.954337	-0.668431
5	516	7306	5.16.	12	2	High	B	0.86	37	1	0	1	0	62.0799	207.966	3.34998	20	1	71.4286	3.57143	0.0111737	0.00558715	0.0223469	0.0111737	0.614526	75	25	13	113	1.31018	0.74208	0.588986
5	516	6900	5.16.	12	6	High	B	0.77	32	0	0	0	0	62.0799	207.966	3.34998	20	1	71.4286	3.57143	0.0167603	5.59e-07	0.0223469	5.59e-07	0.536314	33	11	5	49	0.492016	1.50698	0.588968
5	516	6936	5.16.	3	3	High	B	0.4	34	0	0	1	0	128.552	171.329	1.33276	10	6	35.7143	21.4286	0.0335201	0.0391067	0.0111737	0.00558715	0.659219	157	20	1	178	0.687141	1.55298	0.50681
5	516	7302	5.16.	3	4	High	B	-0.07	40	1	0	0	0	128.552	171.329	1.33276	10	6	35.7143	21.4286	5.59e-07	0.0111737	5.59e-07	0.0223469	0.59218	26	21	10	57	0.500934	-1.58041	-0.142814
5	516	6865	5.16.	15	6	High	B	0.75	35	0	0	1	0	72.9292	171.345	2.34947	6	6	21.4286	21.4286	0.0167603	5.59e-07	0.0223469	0.00558715	0.636873	60	35	7	102	1.51933	1.01669	0.451031
5	516	7295	5.16.	15	1	High	B	0.46	27	0	1	0	0	72.9292	171.345	2.34947	6	6	21.4286	21.4286	5.59e-07	5.59e-07	5.59e-07	0.0167603	0.625699	21	27	16	64	0.309339	-1.25346	0.160919
